# Supplementary material for: Bacterial vitamin B12 production enhances nematode predatory behavior
Source: ISME J. 2020 Mar 9;14(6):1494–507. doi: 10.1038/s41396-020-0626-2 (PMC7242318; doi:10.1038/s41396-020-0626-2)
Supplement: Supplementary file 2 — Table S2 [file 41396_2020_626_MOESM2_ESM.xlsx]

## Sheet: List of differentially expresse
Gene ID (version TAU2011)	Expression fold change(L76_vs_OP50)	FDR corrected P-value	Predicted C. elegans ortholog	C. elegans Gene Symbol
Contig23-snapTAU.261	0	1.85031e-05
Contig817-snapTAU.1	0	0.0427317
Contig80-snapTAU.78	0	2.84618e-08
Contig2-snapTAU.446	0	0.0335052
Contig47-snapTAU.4	0	0.0260651
Contig128-snapTAU.22	0	0.042366
Contig42-snapTAU.180	0	1.70701e-11
Contig74-snapTAU.21	0	0.0335052
Contig80-snapTAU.10	0	0.000142414
Contig7-snapTAU.46	0	0.0363071	T05H10.8	NA
Contig45-snapTAU.155	0.00693884	0
Contig36-snapTAU.219	0.00944195	0
Contig130-snapTAU.18	0.0102469	7.60164e-05
Contig28-snapTAU.323	0.0130931	0.016016
Contig41-snapTAU.28	0.013775	0.000269956
Contig77-snapTAU.116	0.0152215	0
Contig6-snapTAU.321	0.0179311	0
Contig21-snapTAU.181	0.0188632	0.000788197
Contig87-snapTAU.17	0.0193917	0.0411253
Contig0-snapTAU.516	0.0259495	0
Contig9-snapTAU.241	0.0399968	0.0129523
Contig25-snapTAU.121	0.0439419	2.88296e-12
Contig83-snapTAU.69	0.0469338	0
Contig87-snapTAU.150	0.0478035	1.6612e-14
Contig71-snapTAU.85	0.0485869	0.0253899
Contig84-snapTAU.88	0.0499372	4.8936e-14
Contig35-snapTAU.128	0.050355	0
Contig2-snapTAU.400	0.0506077	1.98307e-09
Contig7-snapTAU.124	0.0515166	0.00401689
Contig35-snapTAU.127	0.0520571	0.00054925
Contig1-snapTAU.430	0.0534539	0
Contig23-snapTAU.304	0.0591511	0.00124622
Contig76-snapTAU.97	0.0602799	0
Contig43-snapTAU.213	0.0612414	0.00749299
Contig55-snapTAU.62	0.061388	1.1328e-06
Contig25-snapTAU.120	0.061681	0
Contig66-snapTAU.98	0.0627244	6.8751e-09
Contig23-snapTAU.303	0.0639842	0.0471891
Contig23-snapTAU.233	0.064205	0.047588
Contig12-snapTAU.529	0.0644766	0
Contig67-snapTAU.29	0.0669733	0
Contig303-snapTAU.2	0.067391	0.0101576
Contig12-snapTAU.303	0.0756246	7.00343e-09
Contig45-snapTAU.221	0.0803321	2.32255e-07
Contig158-snapTAU.2	0.0817079	0
Contig25-snapTAU.87	0.0829203	0
Contig3-snapTAU.11	0.0853231	0.00783892
Contig71-snapTAU.17	0.0868326	0.00746728
Contig23-snapTAU.190	0.0937752	0.0334967
Contig90-snapTAU.134	0.0945965	0.038741
Contig5159-snapTAU.1	0.0965794	0
Contig38-snapTAU.127	0.10434	0
Contig173-snapTAU.10	0.105369	1.02055e-09
Contig303-snapTAU.1	0.105739	3.41558e-10
Contig151-snapTAU.26	0.105987	0
Contig94-snapTAU.118	0.107884	0.000876733
Contig19-snapTAU.161	0.108437	0
Contig5-snapTAU.321	0.108581	0	F13D12.9	NA
Contig76-snapTAU.13	0.109075	0	Y42G9A.1	NA
Contig80-snapTAU.74	0.1108	0.000957193
Contig113-snapTAU.45	0.110978	0.00114081
Contig124-snapTAU.29	0.115833	0
Contig42-snapTAU.234	0.116662	0.00024959
Contig67-snapTAU.136	0.12046	0.013552
Contig67-snapTAU.81	0.124725	4.66215e-09
Contig1-snapTAU.398	0.126063	0
Contig71-snapTAU.18	0.126896	0.00100653	M60.7	NA
Contig151-snapTAU.9	0.127495	8.57144e-09
Contig40-snapTAU.103	0.127928	0
Contig102-snapTAU.50	0.12875	0
Contig24-snapTAU.251	0.128825	0.0422063
Contig314-snapTAU.3	0.129129	6.27552e-10
Contig87-snapTAU.151	0.129667	0	T10H9.5	pmp-5
Contig80-snapTAU.32	0.129977	0
Contig12-snapTAU.455	0.130063	0.0454584
Contig132-snapTAU.19	0.131634	0.00899974
Contig122-snapTAU.5	0.134587	1.6612e-14
Contig47-snapTAU.94	0.135315	0	Y44A6C.1	NA
Contig45-snapTAU.88	0.136334	2.04413e-07
Contig30-snapTAU.265	0.13805	5.36164e-07
Contig172-snapTAU.11	0.139629	3.01143e-06
Contig36-snapTAU.39	0.141308	9.34053e-10
Contig25-snapTAU.217	0.142151	0.000111503	C31H5.3	acr-19
Contig95-snapTAU.88	0.144501	0.000636466	T10E9.8	NA
Contig45-snapTAU.191	0.144946	0.0134092
Contig23-snapTAU.294	0.145343	0.0153446
Contig40-snapTAU.102	0.146738	6.55785e-05
Contig14-snapTAU.541	0.148162	0
Contig109-snapTAU.65	0.149945	1.62606e-05
Contig12-snapTAU.203	0.150993	0
Contig44-snapTAU.156	0.154418	3.06104e-05
Contig70-snapTAU.74	0.161554	0
Contig36-snapTAU.217	0.162343	0.0490272
Contig1129-snapTAU.1	0.164946	0.0458675
Contig16-snapTAU.165	0.165076	0.00025737
Contig8-snapTAU.128	0.166918	3.03583e-06
Contig12-snapTAU.305	0.172562	0	Y38F1A.6	NA
Contig241-snapTAU.1	0.172856	9.90032e-06
Contig14-snapTAU.542	0.173491	0	C05E4.9	gei-7
Contig12-snapTAU.95	0.186269	0.000181827
Contig11-snapTAU.356	0.186628	0.00297329
Contig8-snapTAU.190	0.188805	0.0294117
Contig14-snapTAU.543	0.190255	0.0312034
Contig36-snapTAU.157	0.193291	0.000794636
Contig40-snapTAU.104	0.19711	1.75471e-13
Contig32-snapTAU.146	0.197579	0	C14F5.1	dct-1
Contig19-snapTAU.206	0.199568	4.90114e-08
Contig76-snapTAU.12	0.200967	0.00530085
Contig38-snapTAU.140	0.201115	0	F59F5.2	glo-3
Contig130-snapTAU.42	0.206192	0
Contig23-snapTAU.253	0.207212	0
Contig132-snapTAU.2	0.207927	0.0110785
Contig38-snapTAU.27	0.208833	0
Contig2397-snapTAU.1	0.21025	0.0315745
Contig296-snapTAU.1	0.211075	0.032272
Contig57-snapTAU.103	0.212657	0.0131812
Contig107-snapTAU.3	0.21295	0.00807597
Contig91-snapTAU.45	0.216107	0.00967093
Contig93-snapTAU.22	0.217425	0.0376275
Contig40-snapTAU.152	0.218059	0
Contig30-snapTAU.36	0.219094	0.00168356
Contig40-snapTAU.106	0.223637	0.0184575
Contig83-snapTAU.78	0.223787	7.09999e-06
Contig42-snapTAU.73	0.224194	0
Contig380-snapTAU.1	0.225406	0
Contig2586-snapTAU.1	0.228883	4.42744e-13
Contig1-snapTAU.156	0.229833	1.22981e-08
Contig15-snapTAU.60	0.233987	0
Contig13-snapTAU.237	0.234513	0
Contig67-snapTAU.34	0.238044	0
Contig44-snapTAU.92	0.238928	0.00850216	K04G11.2	sel-7
Contig29-snapTAU.122	0.240279	0.000636382
Contig15-snapTAU.58	0.241779	7.80799e-11
Contig32-snapTAU.276	0.24328	0.0424249
Contig12-snapTAU.232	0.244109	1.99649e-06
Contig80-snapTAU.33	0.244172	0
Contig33-snapTAU.202	0.246799	0
Contig5-snapTAU.99	0.247065	1.8875e-05
Contig42-snapTAU.249	0.249102	1.12689e-05
Contig67-snapTAU.82	0.250899	8.91837e-07
Contig25-snapTAU.158	0.254206	0	F26H9.5	NA
Contig23-snapTAU.4	0.255449	0
Contig11-snapTAU.131	0.25593	7.65036e-05
Contig1-snapTAU.172	0.256338	0	B0395.3	NA
Contig0-snapTAU.790	0.256423	0
Contig3-snapTAU.461	0.257406	0.0080199
Contig70-snapTAU.76	0.25974	1.415e-08
Contig1-snapTAU.184	0.259994	0.0033225
Contig74-snapTAU.44	0.261141	2.31957e-08
Contig12-snapTAU.188	0.261373	7.94713e-07
Contig73-snapTAU.19	0.26179	2.14822e-06
Contig22-snapTAU.110	0.262955	0
Contig31-snapTAU.70	0.263329	0	Y48C3A.18	NA
Contig98-snapTAU.8	0.265262	3.20635e-09
Contig81-snapTAU.58	0.265941	0.000194725
Contig36-snapTAU.230	0.267089	8.89186e-07
Contig54-snapTAU.13	0.269058	0.000325504
Contig20-snapTAU.40	0.270337	8.64144e-10
Contig7-snapTAU.35	0.271565	0.0306468
Contig45-snapTAU.150	0.27654	0.0187233
Contig12-snapTAU.337	0.277335	0
Contig32-snapTAU.136	0.278431	2.11271e-08
Contig0-snapTAU.791	0.279033	0	W03F9.4	NA
Contig54-snapTAU.60	0.279177	0.00103633
Contig2-snapTAU.488	0.279405	0.000566542
Contig482-snapTAU.1	0.283362	0.000115832
Contig90-snapTAU.24	0.284277	0
Contig90-snapTAU.28	0.285917	8.38309e-15
Contig35-snapTAU.285	0.286801	0.0436625
Contig87-snapTAU.54	0.287147	1.89386e-08
Contig28-snapTAU.169	0.288281	0.00156304
Contig9-snapTAU.24	0.289064	4.94484e-06
Contig80-snapTAU.81	0.291	0.00908631
Contig21-snapTAU.183	0.291224	0
Contig14-snapTAU.112	0.291242	0
Contig45-snapTAU.74	0.291399	4.36231e-06
Contig2-snapTAU.432	0.291452	0.00306775
Contig9-snapTAU.261	0.29293	0
Contig24-snapTAU.115	0.29301	0.000783304
Contig77-snapTAU.136	0.293949	0.00245478
Contig56-snapTAU.41	0.296002	7.65036e-05
Contig11-snapTAU.400	0.297428	1.2934e-05
Contig67-snapTAU.201	0.298508	0.0147432
Contig17-snapTAU.276	0.301816	0.0133389	T03F6.4	NA
Contig146-snapTAU.25	0.302903	0.0130785
Contig9-snapTAU.23	0.302975	0.000544153
Contig6-snapTAU.376	0.30394	0.00012644
Contig110-snapTAU.24	0.304592	0.0366329
Contig6-snapTAU.6	0.30566	0.000662786
Contig2-snapTAU.117	0.306936	7.7165e-07
Contig52-snapTAU.144	0.307784	0
Contig961-snapTAU.1	0.309253	2.71261e-05
Contig31-snapTAU.313	0.310153	0
Contig8-snapTAU.37	0.313045	0.0440131
Contig45-snapTAU.104	0.315139	0.0383771
Contig158-snapTAU.8	0.315565	2.69815e-05
Contig26-snapTAU.30	0.317137	0
Contig122-snapTAU.54	0.318751	0
Contig78-snapTAU.135	0.318881	0.00319027
Contig44-snapTAU.45	0.319368	9.26868e-11
Contig87-snapTAU.78	0.320699	6.38527e-07	ZK682.2	NA
Contig11-snapTAU.104	0.322737	0.0215349
Contig43-snapTAU.73	0.326033	0	C50B6.7	NA
Contig24-snapTAU.73	0.327489	0.0468422
Contig28-snapTAU.133	0.327776	0.0162512
Contig14-snapTAU.320	0.328237	0
Contig12-snapTAU.515	0.328492	0.0270647
Contig12-snapTAU.500	0.329114	1.90761e-09	R08C7.12	NA
Contig45-snapTAU.170	0.329349	8.9632e-07
Contig116-snapTAU.22	0.333378	2.74522e-08
Contig99-snapTAU.36	0.334371	0	F09F7.4	NA
Contig47-snapTAU.114	0.334436	0
Contig28-snapTAU.29	0.335111	0.00028215
Contig120-snapTAU.57	0.335848	0
Contig54-snapTAU.59	0.335978	0	C46C11.1	NA
Contig14-snapTAU.126	0.336211	0.0380951
Contig42-snapTAU.154	0.336741	0
Contig21-snapTAU.269	0.337215	0
Contig12-snapTAU.415	0.337669	5.95104e-08
Contig127-snapTAU.44	0.338039	0.000507729
Contig5-snapTAU.120	0.338372	2.99711e-06
Contig66-snapTAU.55	0.338411	0.00638956
Contig81-snapTAU.60	0.339782	2.98216e-05
Contig45-snapTAU.196	0.34089	0
Contig5-snapTAU.353	0.34152	6.03849e-08
Contig122-snapTAU.28	0.3428	0	R10E9.3	NA
Contig130-snapTAU.52	0.343854	6.52572e-12
Contig5-snapTAU.536	0.34406	0	R11F4.1	NA
Contig1-snapTAU.400	0.346364	1.93157e-07
Contig9-snapTAU.195	0.347696	9.85544e-09
Contig5-snapTAU.108	0.348114	5.86985e-05
Contig12-snapTAU.302	0.349029	0
Contig2160-snapTAU.1	0.351486	5.66656e-07	R03E9.1	mdl-1
Contig8-snapTAU.381	0.352154	0.000562783
Contig114-snapTAU.30	0.354609	1.96136e-05
Contig155-snapTAU.11	0.355288	1.72277e-08
Contig356-snapTAU.1	0.356719	0.000151332	F54A5.1	hmbx-1
Contig28-snapTAU.50	0.356927	0.00778445
Contig6-snapTAU.85	0.357903	6.36064e-06
Contig21-snapTAU.296	0.359088	0	F36A2.3	NA
Contig43-snapTAU.43	0.360887	4.60755e-08
Contig28-snapTAU.167	0.362288	0.0221961
Contig5-snapTAU.194	0.364227	0	C06A8.1	NA
Contig1-snapTAU.361	0.364821	0.0016701
Contig39-snapTAU.200	0.365367	0.00120042
Contig130-snapTAU.53	0.365666	2.43591e-08
Contig8-snapTAU.209	0.366758	0.0044086
Contig10-snapTAU.50	0.366883	1.45285e-06	C52B9.3	coel-1
Contig1-snapTAU.362	0.367865	5.64173e-09
Contig77-snapTAU.72	0.370845	0
Contig28-snapTAU.321	0.371587	4.31894e-08
Contig100-snapTAU.79	0.37253	0	C47B2.8	prx-11
Contig62-snapTAU.124	0.373267	3.18934e-05
Contig22-snapTAU.105	0.375889	3.03509e-09
Contig20-snapTAU.133	0.376014	4.45139e-08
Contig127-snapTAU.19	0.376273	0.0121396
Contig24-snapTAU.72	0.376539	0.00372352
Contig12-snapTAU.276	0.376967	0
Contig45-snapTAU.109	0.377173	0.00129025
Contig128-snapTAU.37	0.378087	0.00875877
Contig3-snapTAU.270	0.380123	0.000378048
Contig12-snapTAU.217	0.381208	0
Contig12-snapTAU.304	0.38152	0
Contig18-snapTAU.247	0.381557	0.0410248
Contig172-snapTAU.20	0.3817	0.0482396
Contig52-snapTAU.131	0.381705	0.0260353
Contig172-snapTAU.18	0.381742	0.00248127
Contig10-snapTAU.502	0.382407	1.17945e-06
Contig44-snapTAU.82	0.384315	0
Contig22-snapTAU.175	0.384515	0
Contig3-snapTAU.12	0.385109	0.0338572
Contig80-snapTAU.23	0.386146	1.10853e-05
Contig128-snapTAU.41	0.38778	0.000329822
Contig80-snapTAU.24	0.388261	0.0020632
Contig6-snapTAU.246	0.388716	0.0457864
Contig172-snapTAU.13	0.38938	0.00710973
Contig75-snapTAU.82	0.390085	0
Contig22-snapTAU.138	0.39052	0.000255141
Contig118-snapTAU.21	0.393771	0.0122345
Contig14-snapTAU.210	0.395613	0.019885
Contig12-snapTAU.209	0.396181	8.22908e-06
Contig41-snapTAU.10	0.397815	1.40416e-05
Contig50-snapTAU.138	0.398527	8.1118e-05
Contig6-snapTAU.245	0.399531	0.00033827
Contig38-snapTAU.173	0.400088	0
Contig3-snapTAU.167	0.400141	2.5507e-06	F26E4.7	NA
Contig5-snapTAU.521	0.400713	0.00134056
Contig9-snapTAU.377	0.400921	0.0114834
Contig214-snapTAU.3	0.403184	0.032316
Contig8-snapTAU.342	0.403561	5.91887e-06	ZC374.2	NA
Contig89-snapTAU.54	0.406388	0.000872563
Contig16-snapTAU.10	0.406467	1.84226e-11	F12B6.2	NA
Contig23-snapTAU.17	0.406554	0.0404902
Contig43-snapTAU.144	0.408687	0.00214533
Contig106-snapTAU.29	0.409703	0.0128513
Contig30-snapTAU.154	0.411102	0
Contig43-snapTAU.46	0.411927	0.0498505
Contig94-snapTAU.112	0.412447	0
Contig11-snapTAU.22	0.414071	0.0130378
Contig4-snapTAU.508	0.41531	0.00816261
Contig24-snapTAU.305	0.416876	0.0332845
Contig71-snapTAU.111	0.417324	0.000218914	Y71F9B.13	NA
Contig44-snapTAU.81	0.418054	0
Contig22-snapTAU.176	0.419089	0
Contig5-snapTAU.294	0.419496	0.0241801	F33A8.2	nlp-18
Contig128-snapTAU.43	0.419848	7.84514e-05
Contig40-snapTAU.124	0.42132	0.0034835
Contig37-snapTAU.200	0.421376	0.0226192
Contig12-snapTAU.391	0.421718	1.46321e-10
Contig79-snapTAU.74	0.422977	0
Contig12-snapTAU.447	0.42312	0
Contig4-snapTAU.94	0.424007	0
Contig61-snapTAU.160	0.424122	0.0275431	F38E9.1	NA
Contig61-snapTAU.90	0.424189	0	C47A10.1	pgp-9
Contig11-snapTAU.61	0.424769	0
Contig98-snapTAU.46	0.429899	0
Contig33-snapTAU.156	0.430164	0.0260624
Contig19-snapTAU.58	0.430916	0.000111503
Contig67-snapTAU.195	0.431451	5.42934e-11
Contig8-snapTAU.358	0.431583	0
Contig68-snapTAU.143	0.432206	0.00291708
Contig76-snapTAU.68	0.433084	0
Contig56-snapTAU.202	0.433397	0.000124037
Contig106-snapTAU.48	0.433905	0.00549651
Contig88-snapTAU.79	0.436305	3.64814e-07
Contig86-snapTAU.110	0.436759	0.000139649
Contig12-snapTAU.275	0.43844	0.0308855
Contig7-snapTAU.179	0.439066	0.000173875	K03B8.9	deg-3
Contig8-snapTAU.320	0.439234	3.93411e-12
Contig63-snapTAU.52	0.440081	0.00025737
Contig31-snapTAU.80	0.440279	0
Contig97-snapTAU.90	0.440514	2.84081e-07	D2089.5	gbh-1
Contig31-snapTAU.254	0.440936	0	F23F1.2	NA
Contig1-snapTAU.526	0.441324	0.00702017
Contig31-snapTAU.69	0.441725	0	Y48E1C.1	NA
Contig48-snapTAU.14	0.443406	0.014229
Contig39-snapTAU.102	0.443923	0.00240444
Contig1-snapTAU.570	0.444357	0.00893936
Contig331-snapTAU.2	0.44493	0
Contig63-snapTAU.143	0.445773	0	W07E11.1	NA
Contig20-snapTAU.71	0.44581	2.13349e-06
Contig89-snapTAU.39	0.446252	0.000762165
Contig135-snapTAU.7	0.446982	0.0164231	F31F6.4	flp-8
Contig15-snapTAU.291	0.447029	0.000308755	B0302.5	NA
Contig5-snapTAU.204	0.448544	0
Contig13-snapTAU.178	0.449593	0.00778953
Contig119-snapTAU.12	0.452061	4.96314e-09
Contig67-snapTAU.141	0.453203	2.85764e-07
Contig75-snapTAU.117	0.453483	0
Contig3-snapTAU.162	0.454011	0.000264627
Contig3-snapTAU.411	0.454424	0.0364817
Contig12-snapTAU.519	0.456599	0
Contig13-snapTAU.334	0.456818	0.00588042	Y48A6A.1	zig-5
Contig3-snapTAU.272	0.457014	0.044949
Contig7-snapTAU.488	0.45702	6.19765e-05
Contig8-snapTAU.466	0.457058	0.00649216	Y41G9A.3	aakg-3
Contig10-snapTAU.145	0.457115	0.00702017
Contig28-snapTAU.28	0.457588	0.00211212
Contig15-snapTAU.121	0.457626	1.54503e-09
Contig76-snapTAU.63	0.457743	0.00517424
Contig110-snapTAU.44	0.45895	0.0421777
Contig28-snapTAU.160	0.45924	0.0329136
Contig52-snapTAU.7	0.459587	1.25436e-05
Contig4-snapTAU.6	0.461701	0
Contig21-snapTAU.48	0.461874	0.000297036
Contig1-snapTAU.382	0.462383	0.0114736
Contig20-snapTAU.149	0.462572	0.017788	ZK856.5	NA
Contig176-snapTAU.21	0.462816	0
Contig33-snapTAU.42	0.463545	0.0207408
Contig115-snapTAU.41	0.465128	0
Contig4-snapTAU.323	0.465235	3.55683e-07	F36G3.1	NA
Contig45-snapTAU.137	0.466436	0.00153866
Contig70-snapTAU.110	0.469481	0.0373169
Contig67-snapTAU.135	0.469944	0
Contig43-snapTAU.89	0.470126	0.0143705
Contig14-snapTAU.249	0.472013	1.10502e-07	T20B3.1	NA
Contig53-snapTAU.132	0.47241	3.44369e-05
Contig67-snapTAU.65	0.472501	0.000304672
Contig75-snapTAU.83	0.473147	0	R03D7.1	NA
Contig2-snapTAU.353	0.474234	6.81452e-09
Contig63-snapTAU.85	0.474513	0	C05D11.7	NA
Contig81-snapTAU.64	0.474651	0.0041181
Contig42-snapTAU.215	0.477979	3.69503e-11	B0464.4	bre-3
Contig11-snapTAU.62	0.478404	0
Contig6-snapTAU.100	0.479755	4.86688e-05
Contig0-snapTAU.603	0.482189	0.00183157
Contig7-snapTAU.516	0.482296	0	F15D3.6	NA
Contig67-snapTAU.94	0.482617	1.85497e-10
Contig0-snapTAU.602	0.482697	2.41315e-10
Contig77-snapTAU.127	0.486327	7.30453e-08
Contig134-snapTAU.1	0.487255	4.54893e-08
Contig46-snapTAU.110	0.48735	0	R12B2.1	sma-4
Contig15-snapTAU.150	0.487424	0.0206457
Contig38-snapTAU.99	0.490063	0.0390741
Contig42-snapTAU.229	0.490719	0.000418598
Contig62-snapTAU.74	0.49153	2.81156e-06
Contig81-snapTAU.27	0.492061	8.22314e-06
Contig37-snapTAU.181	0.493811	0.0157002
Contig102-snapTAU.60	0.493958	0.00252158
Contig23-snapTAU.203	0.496213	0.0352563
Contig5-snapTAU.502	0.497707	0
Contig91-snapTAU.70	0.49873	0.0340599
Contig34-snapTAU.166	0.499062	0.00385587
Contig63-snapTAU.48	0.499332	0.00152536	F59F5.1	slcf-1
Contig20-snapTAU.162	0.499525	0
Contig12-snapTAU.523	0.500189	0	T01B11.2	NA
Contig5-snapTAU.520	0.500445	5.59856e-05
Contig267-snapTAU.2	0.501048	0	F08B1.1	vhp-1
Contig9-snapTAU.409	0.502783	0.0351014
Contig1-snapTAU.94	0.504492	0.000234595
Contig12-snapTAU.535	0.504729	0
Contig4-snapTAU.244	0.504823	0
Contig86-snapTAU.114	0.505378	2.16647e-06
Contig3-snapTAU.499	0.50747	0.023453	F25F8.2	glc-2
Contig33-snapTAU.157	0.508492	0.00199957
Contig115-snapTAU.43	0.508705	0.00445777
Contig55-snapTAU.53	0.5096	7.09846e-06
Contig76-snapTAU.36	0.509798	3.6448e-13	C02F5.7	NA
Contig21-snapTAU.6	0.512966	0.0199794
Contig56-snapTAU.157	0.513046	0	C15H9.1	nnt-1
Contig76-snapTAU.85	0.513264	3.34164e-05
Contig63-snapTAU.86	0.514089	0.0234099
Contig128-snapTAU.45	0.514274	0.00485136
Contig124-snapTAU.16	0.515249	0.0198465
Contig14-snapTAU.148	0.515324	9.48057e-09	F44A2.3	NA
Contig80-snapTAU.67	0.516237	0.0282749
Contig0-snapTAU.604	0.516783	0.00189619
Contig7-snapTAU.261	0.516861	0.00199823
Contig25-snapTAU.18	0.5184	0.00017858
Contig76-snapTAU.127	0.518708	0.000126547
Contig152-snapTAU.7	0.519227	0	F42G9.5	alh-11
Contig47-snapTAU.119	0.520319	0
Contig78-snapTAU.100	0.520447	1.09433e-06
Contig91-snapTAU.58	0.521635	0.00134795
Contig165-snapTAU.15	0.521888	0.00188465
Contig71-snapTAU.6	0.522558	4.94386e-12
Contig1746-snapTAU.1	0.522711	0.0187584
Contig86-snapTAU.99	0.524139	0.00589455
Contig90-snapTAU.47	0.524539	3.63705e-06
Contig42-snapTAU.150	0.525184	0.00289698
Contig25-snapTAU.254	0.525227	8.87111e-10
Contig45-snapTAU.111	0.526317	0.0179728
Contig25-snapTAU.229	0.526765	0.00122042
Contig63-snapTAU.138	0.527152	5.78977e-05
Contig69-snapTAU.3	0.52749	1.09647e-10
Contig19-snapTAU.19	0.528296	0
Contig139-snapTAU.6	0.529368	0
Contig25-snapTAU.223	0.532375	0.0108292
Contig17-snapTAU.22	0.532684	0
Contig93-snapTAU.64	0.532695	0.00882705
Contig5-snapTAU.495	0.532886	0.00165514
Contig16-snapTAU.28	0.532923	2.69123e-08	T01G9.2	NA
Contig25-snapTAU.278	0.533217	4.92842e-11
Contig12-snapTAU.359	0.533865	0.0109226	M7.3	bcc-1
Contig51-snapTAU.140	0.534172	0.0036595
Contig5-snapTAU.173	0.534347	4.11449e-05
Contig12-snapTAU.221	0.535165	0
Contig5-snapTAU.319	0.535283	0.000680991	F26G1.4	ttm-2
Contig37-snapTAU.221	0.535516	0.0211778
Contig48-snapTAU.118	0.536243	0
Contig12-snapTAU.180	0.536702	0.0339566
Contig18-snapTAU.261	0.5373	4.57555e-13
Contig113-snapTAU.10	0.539671	0.00915771	T27F2.4	zip-10
Contig0-snapTAU.185	0.540031	0.00024959
Contig97-snapTAU.57	0.540571	0.0178868
Contig41-snapTAU.166	0.541413	2.20893e-05	Y4C6B.5	NA
Contig5-snapTAU.466	0.541471	1.27782e-06
Contig25-snapTAU.69	0.542002	0
Contig36-snapTAU.222	0.542056	8.77358e-10
Contig92-snapTAU.29	0.543092	0
Contig12-snapTAU.293	0.54403	0
Contig0-snapTAU.477	0.545305	0.0122659
Contig35-snapTAU.223	0.545523	0.00225669	C05D10.3	wht-1
Contig76-snapTAU.103	0.545766	1.46584e-06
Contig4-snapTAU.238	0.546703	0	T08A9.1	atg-11
Contig7-snapTAU.67	0.550152	0
Contig23-snapTAU.312	0.551502	6.26646e-06
Contig85-snapTAU.76	0.551607	0.0112599
Contig0-snapTAU.294	0.552434	8.38309e-15	F54F3.4	NA
Contig28-snapTAU.233	0.553008	0.0103165
Contig56-snapTAU.48	0.554162	0.0309332	C30G4.4	NA
Contig13-snapTAU.276	0.555147	0.043931	ZK370.2	sma-2
Contig5-snapTAU.328	0.5552	6.00742e-05
Contig12-snapTAU.184	0.555295	2.93217e-06
Contig15-snapTAU.337	0.555547	0	M153.1	NA
Contig12-snapTAU.294	0.556531	3.81597e-05
Contig195-snapTAU.5	0.556885	7.96763e-05	T28B8.1	NA
Contig85-snapTAU.56	0.556954	0.0337296
Contig48-snapTAU.35	0.557045	0	T02D1.5	pmp-4
Contig8-snapTAU.10	0.557156	0.00167519
Contig35-snapTAU.38	0.557424	5.08687e-07
Contig50-snapTAU.24	0.557551	3.16945e-08	H42K12.1	pdk-1
Contig5-snapTAU.100	0.558317	0.0257376
Contig115-snapTAU.42	0.55912	0.000279943
Contig4-snapTAU.269	0.559222	0.000702311	C33A11.2	NA
Contig2-snapTAU.114	0.559988	0.016824
Contig116-snapTAU.97	0.56143	0.0063564
Contig13-snapTAU.408	0.563305	3.45164e-05
Contig0-snapTAU.496	0.563435	0
Contig1-snapTAU.380	0.563846	0.0256935
Contig8579-snapTAU.1	0.564073	0.0459481
Contig76-snapTAU.131	0.565409	0.00401689
Contig100-snapTAU.57	0.565569	2.95261e-05
Contig41-snapTAU.223	0.565777	0.000124505	T21D12.14	NA
Contig7-snapTAU.492	0.566031	0
Contig20-snapTAU.44	0.566491	0.00809364
Contig4-snapTAU.312	0.567412	0.0426643
Contig58-snapTAU.54	0.56752	1.03156e-10
Contig28-snapTAU.168	0.567754	0.00313195
Contig24-snapTAU.25	0.567767	0.0178868	ZK1320.10	nlp-11
Contig34-snapTAU.128	0.568063	0.00802152
Contig1-snapTAU.412	0.568073	0	C01C10.3	acl-12
Contig97-snapTAU.77	0.568144	1.01832e-09	C31C9.1	tag-10
Contig41-snapTAU.200	0.568166	1.53386e-05
Contig11-snapTAU.39	0.568184	0.00909858
Contig30-snapTAU.9	0.569249	4.07096e-06	W02G9.4	NA
Contig47-snapTAU.55	0.569498	0.0198357	R04F11.4	twk-13
Contig13-snapTAU.153	0.569587	0.0339692
Contig75-snapTAU.127	0.569968	0
Contig70-snapTAU.111	0.570381	5.60476e-12
Contig8-snapTAU.191	0.570504	2.7539e-09	C02F12.7	tag-278
Contig21-snapTAU.39	0.57201	0.016357
Contig42-snapTAU.197	0.572183	6.37747e-05
Contig25-snapTAU.94	0.572377	5.43147e-13
Contig14-snapTAU.109	0.573299	0
Contig8-snapTAU.285	0.57342	0.00916694
Contig37-snapTAU.217	0.573622	0.0051444	H13N06.6	tbh-1
Contig13-snapTAU.192	0.574051	0.0308136
Contig151-snapTAU.21	0.574503	0.0225005
Contig20-snapTAU.113	0.574571	0.0171578
Contig4-snapTAU.414	0.575989	0.000134411
Contig30-snapTAU.134	0.576366	0.00106498	W07B8.3	NA
Contig2-snapTAU.395	0.576374	5.15231e-07
Contig44-snapTAU.211	0.576418	0
Contig106-snapTAU.17	0.576576	5.6553e-13
Contig29-snapTAU.13	0.57707	4.22027e-09
Contig4-snapTAU.255	0.577318	0.0104311	F13C5.5	NA
Contig22-snapTAU.60	0.577515	4.56889e-07
Contig5-snapTAU.329	0.57762	0.00360365
Contig40-snapTAU.153	0.577636	1.55607e-12
Contig74-snapTAU.36	0.578007	0
Contig7-snapTAU.286	0.579478	0
Contig78-snapTAU.77	0.57968	3.02712e-11
Contig2-snapTAU.146	0.58073	0
Contig3-snapTAU.477	0.580848	0.00281467
Contig48-snapTAU.140	0.58163	0.00483439
Contig0-snapTAU.650	0.581872	0.0187985
Contig73-snapTAU.57	0.581952	0.0010502	F56F11.3	klf-1
Contig126-snapTAU.47	0.582923	8.05303e-06
Contig26-snapTAU.153	0.583108	0.00088217
Contig29-snapTAU.206	0.583441	0
Contig33-snapTAU.35	0.583851	0.00213115
Contig87-snapTAU.73	0.584667	0.047201
Contig122-snapTAU.33	0.584861	0
Contig67-snapTAU.88	0.585927	0.00604404
Contig9-snapTAU.81	0.586791	0
Contig25-snapTAU.249	0.586868	0.000232729
Contig11-snapTAU.121	0.587655	0.00378097
Contig56-snapTAU.1	0.588128	2.67723e-07	T18D3.3	cdf-2
Contig70-snapTAU.133	0.589354	6.86751e-08
Contig2-snapTAU.390	0.590976	0.00908993
Contig31-snapTAU.251	0.592283	0	F43E2.5	msra-1
Contig8-snapTAU.280	0.592963	0.0293837
Contig126-snapTAU.75	0.593581	0.00814522
Contig21-snapTAU.221	0.593724	0.00354246	C30F8.4	kin-32
Contig1-snapTAU.157	0.594993	0.000257048
Contig1-snapTAU.549	0.595008	0
Contig34-snapTAU.75	0.595265	0.000589073	ZK632.7	panl-3
Contig15-snapTAU.182	0.595776	0.00460161
Contig47-snapTAU.125	0.596087	0.0450344	B0250.9	dhcr-7
Contig28-snapTAU.3	0.598766	1.47825e-05
Contig15-snapTAU.183	0.599558	8.49235e-13
Contig7-snapTAU.513	0.600095	0.00148202
Contig38-snapTAU.171	0.601139	0.0365657
Contig87-snapTAU.40	0.601188	0.0100407
Contig145-snapTAU.29	0.60123	0
Contig23-snapTAU.297	0.601252	0.00507406
Contig1-snapTAU.592	0.601745	4.47755e-07
Contig14-snapTAU.175	0.60218	1.6612e-14	K09H11.1	NA
Contig2-snapTAU.535	0.602298	0.0402694
Contig5-snapTAU.11	0.602667	0.0095749
Contig6-snapTAU.439	0.602711	2.97594e-12	F32A5.6	prx-13
Contig7-snapTAU.325	0.602745	7.33942e-06	F18A12.8	NA
Contig31-snapTAU.204	0.604966	0.0446482
Contig81-snapTAU.51	0.605455	0.000771655
Contig7-snapTAU.183	0.605546	0.0175898
Contig124-snapTAU.12	0.606236	0.0120615
Contig91-snapTAU.74	0.6073	0.0384972
Contig15-snapTAU.105	0.608236	0
Contig2-snapTAU.244	0.60886	0.0410248	F40A3.5	NA
Contig7-snapTAU.52	0.609907	0.0440131
Contig8-snapTAU.171	0.610102	0.000461334
Contig2-snapTAU.531	0.611425	2.12798e-09
Contig13-snapTAU.315	0.611571	0.0246195	H10E21.3	nhr-80
Contig234-snapTAU.3	0.613345	0.00272777	C51E3.9	NA
Contig104-snapTAU.106	0.61422	2.89199e-12
Contig35-snapTAU.234	0.614626	2.93516e-05	T19C3.5	NA
Contig7-snapTAU.117	0.615585	7.95773e-05	T13H5.2	ctg-2
Contig39-snapTAU.72	0.616179	6.70375e-12	C05C8.7	NA
Contig44-snapTAU.44	0.616579	0.000910662
Contig71-snapTAU.35	0.616948	0.00079461	EGAP1.3	zmp-1
Contig122-snapTAU.32	0.617165	2.05759e-09
Contig0-snapTAU.535	0.617203	0.0337811
Contig33-snapTAU.220	0.617441	4.38832e-08
Contig31-snapTAU.319	0.617595	0.00526476	W04H10.3	nhl-3
Contig21-snapTAU.342	0.619758	0
Contig2-snapTAU.106	0.620922	0.00580901
Contig97-snapTAU.32	0.62231	8.38309e-15
Contig61-snapTAU.70	0.622511	4.80438e-06
Contig122-snapTAU.31	0.622753	0.000496117
Contig9-snapTAU.194	0.623216	0.000448005
Contig11-snapTAU.18	0.623321	0.000199952
Contig9-snapTAU.101	0.623389	1.29403e-08
Contig1-snapTAU.201	0.625174	0.0290977
Contig28-snapTAU.179	0.627755	0
Contig69-snapTAU.94	0.629451	5.58675e-08	Y53G8B.4	nipa-1
Contig51-snapTAU.75	0.629571	0.00299442
Contig31-snapTAU.346	0.631166	0
Contig7-snapTAU.4	0.631505	0	VW02B12L.1	vha-6
Contig103-snapTAU.59	0.631549	4.00511e-06	F57B10.7	tre-1
Contig2-snapTAU.193	0.632449	1.25068e-10
Contig52-snapTAU.178	0.632631	0.0237776
Contig8-snapTAU.47	0.632631	0.0496986
Contig3-snapTAU.349	0.633861	0.000625434	M05B5.4	NA
Contig7-snapTAU.533	0.638397	0.000236471
Contig146-snapTAU.33	0.639605	0
Contig34-snapTAU.69	0.640051	0.0431983
Contig17-snapTAU.233	0.640097	7.3722e-12
Contig3-snapTAU.26	0.641294	1.00038e-05
Contig39-snapTAU.167	0.642197	3.04739e-05
Contig33-snapTAU.222	0.642887	1.3807e-07	F29C12.3	rict-1
Contig8-snapTAU.5	0.645314	5.07915e-05
Contig35-snapTAU.39	0.645319	6.12925e-05
Contig15-snapTAU.307	0.645404	2.21214e-09	T14F9.3	hex-1
Contig20-snapTAU.194	0.645452	0.00189619	M04G12.1	tag-260
Contig15-snapTAU.304	0.645765	0.000440432
Contig37-snapTAU.21	0.646527	0.0350522
Contig12-snapTAU.131	0.647011	6.51011e-14
Contig36-snapTAU.236	0.647194	0	C01G6.6	tag-165
Contig48-snapTAU.11	0.64751	2.4366e-08
Contig26-snapTAU.134	0.648444	0.0219334
Contig16-snapTAU.241	0.64877	3.797e-05
Contig63-snapTAU.87	0.648775	0.00204896
Contig45-snapTAU.57	0.649212	0.0418758
Contig94-snapTAU.83	0.649906	0.014074	Y41D4B.24	NA
Contig22-snapTAU.305	0.649945	0.000339197	Y110A7A.7	NA
Contig130-snapTAU.27	0.650004	0.0495109
Contig3-snapTAU.160	0.651443	3.20751e-07	F21F3.1	pgal-1
Contig63-snapTAU.77	0.652763	8.02654e-08
Contig22-snapTAU.112	0.652916	0.0393083
Contig56-snapTAU.76	0.653462	0.00954739	F53H8.2	arr-1
Contig32-snapTAU.149	0.654065	0.000944451
Contig34-snapTAU.127	0.654573	0.00571828	F58A4.7	hlh-11
Contig20-snapTAU.253	0.654794	0.0214177
Contig8-snapTAU.281	0.655126	0.0222183
Contig3-snapTAU.25	0.655133	8.57078e-08	R12E2.9	inx-15
Contig31-snapTAU.113	0.656205	4.52509e-11	C17G10.8	dhs-6
Contig4-snapTAU.421	0.657126	0	C46F4.2	acs-17
Contig12-snapTAU.469	0.658007	0.00224551	AC3.2	ugt-49
Contig1-snapTAU.548	0.658195	3.71934e-07
Contig8-snapTAU.4	0.658284	0.0404488
Contig39-snapTAU.168	0.658692	0.00112382
Contig36-snapTAU.235	0.659422	5.76586e-11
Contig8-snapTAU.2	0.659573	0.00151901
Contig71-snapTAU.48	0.660198	0	C05D11.11	mel-32
Contig22-snapTAU.55	0.66068	0.0023078
Contig8-snapTAU.370	0.662882	0.000200575
Contig8-snapTAU.369	0.662913	0.00694817
Contig22-snapTAU.343	0.663109	0.00355603
Contig97-snapTAU.35	0.666367	0.000176865	C18E9.9	NA
Contig14-snapTAU.218	0.666588	4.79364e-05	F21A3.11	NA
Contig20-snapTAU.108	0.666596	0.0405697
Contig137-snapTAU.11	0.667124	0	Y46G5A.17	cpt-1
Contig99-snapTAU.44	0.667184	0.00134738
Contig76-snapTAU.110	0.667317	2.4579e-14
Contig75-snapTAU.116	0.667796	0.00460663
Contig55-snapTAU.32	0.668324	1.39865e-07	F33E2.2	dlk-1
Contig24-snapTAU.54	0.668456	0.0468036
Contig36-snapTAU.190	0.670239	0	F13D12.4	alh-8
Contig33-snapTAU.61	0.670428	0.0111612	T09F3.5	NA
Contig92-snapTAU.30	0.670959	0.000462772
Contig40-snapTAU.147	0.671809	0
Contig50-snapTAU.214	0.672178	0.0330877	ZK470.2	NA
Contig50-snapTAU.98	0.673031	0
Contig37-snapTAU.147	0.673069	0.0104323	F52D10.2	NA
Contig22-snapTAU.114	0.673502	0.0212702
Contig19-snapTAU.251	0.673556	0	T08G2.3	acdh-10
Contig89-snapTAU.18	0.673956	0.0226018
Contig54-snapTAU.94	0.674047	0
Contig8-snapTAU.48	0.674189	0.0011125	R160.7	lst-2
Contig30-snapTAU.46	0.676117	4.2789e-05
Contig8-snapTAU.172	0.676476	0.00266808
Contig102-snapTAU.75	0.676758	0.000240176
Contig15-snapTAU.119	0.676868	0.0343187	C07A12.3	nhr-35
Contig24-snapTAU.320	0.677145	0.00561811
Contig5-snapTAU.131	0.677294	0
Contig53-snapTAU.145	0.677698	0.0145206	C52D10.12	NA
Contig3-snapTAU.28	0.677896	0.00313195
Contig57-snapTAU.8	0.678246	0.0475993
Contig51-snapTAU.23	0.678324	0.0337768	Y71G12B.6	NA
Contig97-snapTAU.6	0.67837	0.00797292
Contig25-snapTAU.104	0.67837	0.000260526
Contig61-snapTAU.80	0.679189	0.00211536	D2024.3	elo-3
Contig75-snapTAU.176	0.679432	0	C44B7.10	NA
Contig135-snapTAU.12	0.680673	8.35248e-05
Contig36-snapTAU.65	0.680956	2.4579e-14	F40F8.5	NA
Contig77-snapTAU.149	0.681427	0.000876733
Contig40-snapTAU.107	0.681848	1.31726e-06
Contig12-snapTAU.358	0.681877	0.0010878	C39E9.8	NA
Contig18-snapTAU.182	0.681911	0.00167921	ZC416.6	NA
Contig37-snapTAU.59	0.682408	4.90762e-05
Contig28-snapTAU.290	0.683379	3.5187e-05
Contig51-snapTAU.172	0.68405	0	F47G4.7	smd-1
Contig97-snapTAU.34	0.684284	0	F10E7.8	farl-11
Contig51-snapTAU.74	0.684752	0.0388035
Contig3-snapTAU.55	0.685038	0.0184768
Contig55-snapTAU.30	0.685464	8.36033e-08
Contig45-snapTAU.176	0.686426	0.0252621
Contig81-snapTAU.62	0.686639	1.71123e-08
Contig85-snapTAU.20	0.686936	1.76471e-05
Contig36-snapTAU.151	0.686981	7.57654e-09	ZK673.2	NA
Contig18-snapTAU.143	0.688247	3.37042e-09
Contig85-snapTAU.27	0.688282	0.000161409	F13E6.4	NA
Contig171-snapTAU.10	0.688647	0	Y50D7A.7	ads-1
Contig44-snapTAU.155	0.689382	0	R01E6.3	cah-4
Contig26-snapTAU.182	0.690041	1.4201e-07
Contig126-snapTAU.55	0.692148	0.0371065	Y77E11A.12	NA
Contig49-snapTAU.48	0.692555	2.7957e-09	T13C5.5	bca-1
Contig14-snapTAU.380	0.692755	0.013334
Contig3-snapTAU.45	0.692825	6.00029e-10	F29D10.4	hum-1
Contig0-snapTAU.593	0.692846	9.54936e-07	F43H9.2	sptl-2
Contig24-snapTAU.86	0.693124	0.0467088
Contig2-snapTAU.251	0.693565	0	R11A5.4	NA
Contig2342-snapTAU.1	0.695149	0.0180155
Contig137-snapTAU.24	0.695201	0.0001389	F13H8.10	bpl-1
Contig7-snapTAU.77	0.696637	9.49534e-06
Contig43-snapTAU.69	0.696942	2.08486e-08
Contig7-snapTAU.262	0.697418	7.19009e-06
Contig0-snapTAU.384	0.697907	0	T20G5.2	cts-1
Contig14-snapTAU.61	0.698499	6.02935e-05	F41E6.13	atg-18
Contig0-snapTAU.607	0.699005	1.45537e-10	C37C3.8	tag-253
Contig11-snapTAU.108	0.699727	9.02567e-05	F02C12.1	NA
Contig135-snapTAU.18	0.69994	6.33218e-12	T04C10.4	atf-5
Contig166-snapTAU.4	0.70014	0.048412
Contig44-snapTAU.18	0.700188	0.00011453
Contig47-snapTAU.14	0.70064	2.41649e-10
Contig9-snapTAU.224	0.703563	0.0150876
Contig50-snapTAU.205	0.704162	0.00373393	C07A12.7	NA
Contig36-snapTAU.11	0.704464	0.0177687	T19H5.4	NA
Contig36-snapTAU.232	0.705029	0
Contig85-snapTAU.74	0.705385	0.00361611	F16F9.4	NA
Contig22-snapTAU.160	0.706316	0.016481	W02A11.3	toe-4
Contig20-snapTAU.299	0.706864	0.000531046	Y50D4A.4	NA
Contig1-snapTAU.484	0.707074	0.0327184
Contig63-snapTAU.137	0.70708	0.0233474	T09B9.4	NA
Contig57-snapTAU.9	0.707303	5.95182e-05
Contig85-snapTAU.58	0.707632	0.00216073
Contig6-snapTAU.73	0.707674	0.0296246
Contig33-snapTAU.22	0.708375	2.46794e-10	F32A5.3	NA
Contig14-snapTAU.313	0.70924	0.0402219
Contig97-snapTAU.121	0.710955	0.0240158	C32D5.9	lgg-1
Contig7-snapTAU.475	0.711769	0.0205997
Contig36-snapTAU.48	0.711896	0.0255553
Contig8-snapTAU.330	0.712575	0.0180491	ZC13.1	NA
Contig127-snapTAU.9	0.71273	0.0170134	F14B8.5	NA
Contig86-snapTAU.126	0.713806	0.000665707
Contig61-snapTAU.47	0.714098	5.13303e-05	K02D7.1	NA
Contig106-snapTAU.24	0.714158	8.80931e-08
Contig19-snapTAU.16	0.714378	3.70341e-06
Contig97-snapTAU.38	0.714392	0.000400097
Contig68-snapTAU.71	0.714811	0.00202029
Contig19-snapTAU.60	0.715478	0.0225865
Contig41-snapTAU.175	0.716093	2.17373e-08
Contig97-snapTAU.79	0.716325	4.428e-09
Contig7-snapTAU.332	0.716602	0.0332209	F18C5.10	NA
Contig29-snapTAU.181	0.717104	2.60275e-08	B0238.10	NA
Contig76-snapTAU.130	0.717161	8.38309e-15	C05D11.12	let-721
Contig49-snapTAU.52	0.718191	0.0424249
Contig17-snapTAU.82	0.718724	0.00962807
Contig4-snapTAU.385	0.720265	0.000171204
Contig14-snapTAU.457	0.72112	4.94718e-07	C51E3.7	egl-3
Contig37-snapTAU.22	0.721144	0.00514305
Contig47-snapTAU.190	0.721428	8.55018e-07
Contig72-snapTAU.23	0.724189	1.44597e-10
Contig4-snapTAU.44	0.724298	0.00999241
Contig47-snapTAU.23	0.72457	0.0200007
Contig21-snapTAU.246	0.724659	0.0124108
Contig152-snapTAU.9	0.724775	0.0201912
Contig1-snapTAU.138	0.725088	0.015258
Contig54-snapTAU.124	0.725467	0.00296387	Y42G9A.3	NA
Contig32-snapTAU.176	0.726317	0	W09B6.1	pod-2
Contig25-snapTAU.61	0.726347	1.68927e-05
Contig1-snapTAU.82	0.726792	0.00226017	C12D12.5	sox-4
Contig290-snapTAU.1	0.727359	0.000155752
Contig5-snapTAU.140	0.727459	1.45285e-06
Contig37-snapTAU.83	0.728449	7.27712e-06
Contig104-snapTAU.4	0.73016	4.35527e-07	T04C4.1	NA
Contig0-snapTAU.703	0.730538	1.51502e-09	F57A10.3	haf-3
Contig47-snapTAU.197	0.730714	1.744e-05
Contig50-snapTAU.35	0.73099	7.97623e-05
Contig22-snapTAU.83	0.73175	8.54275e-07
Contig351-snapTAU.2	0.731998	0.00212403	Y69A2AR.7	NA
Contig100-snapTAU.18	0.732063	0
Contig120-snapTAU.63	0.732386	0.0183985
Contig126-snapTAU.37	0.732387	2.4366e-08
Contig23-snapTAU.306	0.732648	1.06727e-05
Contig7-snapTAU.515	0.733215	0.0429763
Contig56-snapTAU.102	0.733498	0.0390741
Contig0-snapTAU.429	0.734121	0.000815172	F08F3.4	NA
Contig20-snapTAU.290	0.734393	4.67153e-05
Contig68-snapTAU.72	0.735404	5.17568e-08
Contig835-snapTAU.1	0.736008	0.0306468
Contig87-snapTAU.23	0.736052	3.19025e-06	C46G7.2	NA
Contig124-snapTAU.20	0.736569	0
Contig100-snapTAU.101	0.736893	0.0297702	Y54E5A.7	NA
Contig50-snapTAU.132	0.73725	0.0164298
Contig154-snapTAU.13	0.73758	0.0390785
Contig61-snapTAU.161	0.73783	0.0234158	F38E9.2	nas-39
Contig31-snapTAU.9	0.738956	0.000212093
Contig71-snapTAU.50	0.738992	0.0033266	Y60A3A.1	unc-51
Contig83-snapTAU.132	0.739532	5.56625e-11
Contig104-snapTAU.101	0.740181	0.0244034	Y32H12A.3	dhs-9
Contig24-snapTAU.134	0.740521	0.00234882	M176.4	NA
Contig76-snapTAU.74	0.740594	0
Contig99-snapTAU.50	0.741299	0.00137372
Contig75-snapTAU.47	0.74138	0.00905567
Contig8-snapTAU.423	0.743872	9.86467e-05
Contig37-snapTAU.116	0.744954	0.000136812
Contig7-snapTAU.455	0.745574	0.000128359	ZK1248.16	lec-5
Contig18-snapTAU.277	0.745694	0.00526222
Contig0-snapTAU.136	0.746424	0.00274722
Contig10-snapTAU.478	0.746545	0.0320604
Contig81-snapTAU.42	0.74684	0
Contig5-snapTAU.484	0.747458	0.00609064	T27D12.1	NA
Contig65-snapTAU.66	0.747862	0.0229343	T24H10.4	NA
Contig23-snapTAU.23	0.748142	0.0407199	T25B9.1	NA
Contig23-snapTAU.106	0.748404	1.13018e-11
Contig11-snapTAU.123	0.749052	0.0356803	K10G9.3	pad-2
Contig0-snapTAU.698	0.750271	3.65873e-07
Contig33-snapTAU.154	0.750855	0.00753102
Contig48-snapTAU.152	0.750908	0.00246649	F01D4.4	egl-21
Contig11-snapTAU.369	0.751145	0.0180399	B0244.2	ida-1
Contig19-snapTAU.308	0.752377	0.000191223	F09E10.3	dhs-25
Contig84-snapTAU.43	0.752657	1.45285e-06
Contig33-snapTAU.180	0.75274	2.16929e-11	E01G4.1	tbc-14
Contig138-snapTAU.11	0.752846	5.41966e-11
Contig11-snapTAU.71	0.753113	0.0156776	F56C11.2	ptr-11
Contig6-snapTAU.329	0.753752	0.0044768
Contig0-snapTAU.34	0.753761	3.3301e-09	F53E4.1	NA
Contig36-snapTAU.76	0.754973	0.00126965	B0334.4	NA
Contig529-snapTAU.1	0.75506	0.0186426
Contig30-snapTAU.339	0.75534	0	D2023.2	pyc-1
Contig125-snapTAU.71	0.755374	0.0117683
Contig32-snapTAU.23	0.756196	0.000161817	R07E3.5	acl-5
Contig7-snapTAU.241	0.756464	0.000298686	M02F4.8	aqp-7
Contig105-snapTAU.58	0.756796	0.0214274
Contig26-snapTAU.82	0.757801	0.0429383
Contig57-snapTAU.102	0.757853	2.74165e-07
Contig10-snapTAU.453	0.758759	0.0384445
Contig1-snapTAU.565	0.759467	0.02619
Contig118-snapTAU.24	0.760065	0.00652175
Contig84-snapTAU.44	0.760436	6.77107e-06
Contig55-snapTAU.27	0.761487	0.00131183
Contig37-snapTAU.160	0.761571	0.000282153
Contig0-snapTAU.707	0.76158	0.0197577
Contig18-snapTAU.25	0.763901	0.00015409
Contig21-snapTAU.261	0.764059	0.0274507	C12D8.5	daf-36
Contig22-snapTAU.178	0.764322	7.66347e-06
Contig51-snapTAU.180	0.764696	0.0178811
Contig105-snapTAU.85	0.765403	0.0114192	W02C12.3	hlh-30
Contig21-snapTAU.344	0.765973	0.0010577	C43H8.2	NA
Contig79-snapTAU.86	0.766636	2.58255e-08	C25H3.6	mdt-26
Contig29-snapTAU.192	0.767644	0.019575
Contig56-snapTAU.145	0.767851	1.09917e-11	K09A9.1	nipi-3
Contig31-snapTAU.108	0.767852	6.85591e-05
Contig1-snapTAU.298	0.767867	0.00881761
Contig19-snapTAU.75	0.767932	1.7578e-08	F55D10.1	aman-1
Contig21-snapTAU.113	0.768013	6.64137e-09	D2030.2	NA
Contig32-snapTAU.205	0.768039	0
Contig3-snapTAU.511	0.76811	0.0163756	F55A12.9	pqn-44
Contig46-snapTAU.39	0.768479	1.03603e-10	B0303.3	NA
Contig153-snapTAU.6	0.768629	0.0235771
Contig21-snapTAU.199	0.769078	3.0162e-09	F39H11.2	tlf-1
Contig24-snapTAU.304	0.769326	0.00681347	C34C6.6	prx-5
Contig45-snapTAU.5	0.76939	0.00563692
Contig11-snapTAU.260	0.770057	0.0230975	F09F7.7	NA
Contig14-snapTAU.7	0.770756	0.000871131
Contig38-snapTAU.67	0.770853	0.00489651
Contig37-snapTAU.41	0.771059	7.75477e-08	F14F4.3	mrp-5
Contig22-snapTAU.177	0.771297	7.30453e-08
Contig18-snapTAU.27	0.771764	0.00376275
Contig15-snapTAU.271	0.771869	0.00270217
Contig145-snapTAU.22	0.771993	0
Contig11-snapTAU.411	0.771996	0.0261155
Contig12-snapTAU.531	0.773815	4.08723e-14
Contig85-snapTAU.80	0.773845	0.0112778	F25B5.6	NA
Contig13-snapTAU.474	0.773995	0.00905567
Contig84-snapTAU.45	0.774029	2.60586e-08	R09A8.3	tag-147
Contig1340-snapTAU.1	0.774583	0.0167328
Contig3-snapTAU.107	0.775431	0.0124108
Contig7-snapTAU.297	0.775766	0.00823567
Contig75-snapTAU.3	0.776071	0.0231371
Contig10-snapTAU.312	0.776876	1.01509e-05
Contig14-snapTAU.67	0.777545	0.0386641	F29G9.4	fos-1
Contig26-snapTAU.183	0.777845	0.0339539	F08F1.8	tth-1
Contig6-snapTAU.343	0.777958	0.0146633
Contig0-snapTAU.702	0.778222	0.000250377
Contig34-snapTAU.193	0.778332	0.000158749
Contig17-snapTAU.28	0.778761	0.015258	K11H12.1	NA
Contig85-snapTAU.32	0.779454	0.0351133
Contig37-snapTAU.43	0.779885	1.89866e-06
Contig35-snapTAU.23	0.780517	3.21266e-06
Contig133-snapTAU.34	0.78107	0.00113336
Contig37-snapTAU.82	0.78216	4.36902e-05	W05H9.1	NA
Contig6-snapTAU.293	0.783373	0.000576428
Contig41-snapTAU.79	0.783975	3.10456e-05	T09A12.4	nhr-66
Contig33-snapTAU.155	0.785453	0.00353613
Contig1-snapTAU.524	0.785475	0.000122078	C23H4.1	cab-1
Contig14-snapTAU.189	0.785727	2.1315e-05
Contig0-snapTAU.266	0.785942	0.000133256
Contig31-snapTAU.163	0.786219	5.39355e-05	ZK546.17	cblc-1
Contig35-snapTAU.271	0.786683	0.000378055
Contig96-snapTAU.4	0.78753	2.55539e-11	C44B12.2	ost-1
Contig11-snapTAU.65	0.787634	0.00861517
Contig37-snapTAU.2	0.788059	2.41308e-06
Contig37-snapTAU.158	0.788332	3.01494e-06
Contig8-snapTAU.296	0.788415	1.39491e-05	K07E3.4	NA
Contig45-snapTAU.118	0.788459	4.16271e-09
Contig15-snapTAU.57	0.789181	0.0290511
Contig7-snapTAU.285	0.789404	1.5904e-06
Contig2-snapTAU.601	0.789964	0.0116572
Contig1-snapTAU.259	0.791787	0.00588487
Contig92-snapTAU.22	0.791932	2.50697e-05	F26E4.11	hrdl-1
Contig22-snapTAU.152	0.792867	0.0190435
Contig14-snapTAU.326	0.793784	0.00106972
Contig7-snapTAU.394	0.794018	0.000340579	ZK1248.10	tbc-2
Contig44-snapTAU.108	0.794632	0.0492565	F29F11.3	tut-2
Contig2-snapTAU.613	0.794839	0.0059355
Contig15-snapTAU.68	0.795099	0.0463237
Contig24-snapTAU.315	0.795441	0.0121736
Contig30-snapTAU.327	0.796716	0.0294351	T22H9.2	atg-9
Contig13-snapTAU.3	0.797674	0.00802152
Contig152-snapTAU.4	0.798373	0.0490272
Contig9-snapTAU.206	0.798381	0.00465093	K04F10.6	mut-2
Contig6-snapTAU.411	0.798561	0.0448702
Contig7-snapTAU.299	0.798643	0.00527151
Contig5-snapTAU.452	0.799543	4.11449e-05
Contig57-snapTAU.124	0.799765	0.010482	T23F6.4	rbd-1
Contig141-snapTAU.36	0.799875	0.0206184	W04A4.5	NA
Contig33-snapTAU.50	0.800265	7.03935e-07	R06F6.9	ech-4
Contig38-snapTAU.39	0.801711	1.32937e-06
Contig31-snapTAU.164	0.801991	0.00022973	C32D5.3	NA
Contig5-snapTAU.137	0.802084	0.010482
Contig117-snapTAU.36	0.802197	0.0280327
Contig88-snapTAU.27	0.802258	0.00656938	F46G11.1	NA
Contig19-snapTAU.189	0.802735	0.0486514
Contig16-snapTAU.49	0.802942	0.00266428
Contig85-snapTAU.55	0.803468	3.00913e-06	F46G10.5	ptr-24
Contig5-snapTAU.138	0.804155	0.028803
Contig39-snapTAU.107	0.804324	0.0357169
Contig75-snapTAU.184	0.80651	0.0172094	C30G12.6	NA
Contig144-snapTAU.6	0.806898	0.0215763	K10D3.2	unc-14
Contig36-snapTAU.64	0.807086	5.65482e-05	T09F3.2	NA
Contig4-snapTAU.164	0.807242	0.0110735
Contig10-snapTAU.314	0.807267	0.0184454	W09G3.2	maea-1
Contig100-snapTAU.78	0.807425	0.000255141
Contig10-snapTAU.330	0.807531	0.015581	F52A8.6	NA
Contig36-snapTAU.92	0.807592	0.00927135	F07E5.5	NA
Contig112-snapTAU.33	0.808166	0.0396448
Contig29-snapTAU.157	0.80832	0.00664364
Contig36-snapTAU.22	0.80836	0.000245326
Contig54-snapTAU.146	0.808566	1.16384e-07	M03A8.1	dhs-28
Contig103-snapTAU.15	0.809334	0.00515778	F10G8.3	npp-17
Contig96-snapTAU.10	0.809355	0.00135115
Contig28-snapTAU.289	0.809363	3.03077e-05
Contig61-snapTAU.35	0.809402	0.00649748	C46A5.5	NA
Contig30-snapTAU.290	0.809562	0.000883681	T23B12.6	NA
Contig17-snapTAU.27	0.809649	0.00217872	F46H6.1	rhi-1
Contig24-snapTAU.209	0.809989	5.79391e-05
Contig75-snapTAU.149	0.810384	0.0362339
Contig56-snapTAU.79	0.81082	1.15816e-06
Contig41-snapTAU.37	0.811097	0.043735
Contig24-snapTAU.152	0.811312	0.0254215	Y48C3A.14	NA
Contig7-snapTAU.248	0.812389	0.027061
Contig1-snapTAU.439	0.812468	4.17732e-05
Contig14-snapTAU.192	0.812693	0.000392231
Contig11-snapTAU.348	0.812776	0.0105808	Y39A1C.2	oxi-1
Contig33-snapTAU.231	0.812911	4.57371e-07	R12C12.1	NA
Contig86-snapTAU.128	0.813053	3.49875e-11	F52F12.7	NA
Contig33-snapTAU.216	0.813733	0.00133258
Contig122-snapTAU.37	0.814419	0.0245051
Contig36-snapTAU.293	0.814513	0.000920316	F45H10.1	alh-7
Contig29-snapTAU.201	0.814515	0.00945528	F28C1.1	NA
Contig32-snapTAU.300	0.814551	0.0482421
Contig36-snapTAU.32	0.815329	0.0080315
Contig35-snapTAU.279	0.815371	3.11557e-09	R10E4.4	mcm-5
Contig31-snapTAU.97	0.816185	6.87551e-06	F08B1.2	gcy-12
Contig17-snapTAU.172	0.816544	0.0498505
Contig76-snapTAU.30	0.816558	0.00507465	F47D12.9	NA
Contig26-snapTAU.211	0.816666	0.000447495
Contig15-snapTAU.72	0.816802	0.000132392
Contig21-snapTAU.93	0.816851	6.85591e-05	Y119C1B.5	NA
Contig181-snapTAU.22	0.817253	0.0363071
Contig41-snapTAU.197	0.819248	0.042001
Contig52-snapTAU.43	0.819506	1.6612e-14
Contig31-snapTAU.23	0.820012	0.00625382
Contig152-snapTAU.10	0.820336	0.000568669
Contig51-snapTAU.133	0.821014	0.0448908
Contig1-snapTAU.58	0.821577	0.00897848	Y53F4B.39	NA
Contig1-snapTAU.335	0.821651	0.0252877	Y40D12A.2	NA
Contig7-snapTAU.443	0.821946	0.00369678	EEED8.9	pink-1
Contig13-snapTAU.1	0.822119	0.0107792
Contig1-snapTAU.409	0.822693	0.0240158
Contig21-snapTAU.109	0.822932	0.00208402	W02D3.10	fnci-1
Contig90-snapTAU.78	0.823227	0.00165239
Contig7-snapTAU.298	0.82459	0.000151546	E04F6.5	acdh-12
Contig81-snapTAU.3	0.824691	0.0176436
Contig35-snapTAU.280	0.825668	0.00292125
Contig150-snapTAU.17	0.825672	8.59161e-07
Contig100-snapTAU.103	0.825682	0.00297611
Contig90-snapTAU.11	0.825752	0.00523944
Contig18-snapTAU.26	0.826062	0.000229764
Contig144-snapTAU.5	0.826158	1.53464e-05	F32B4.4	NA
Contig14-snapTAU.144	0.826158	3.55155e-07	H37A05.1	lpin-1
Contig44-snapTAU.43	0.826442	0.0111905
Contig31-snapTAU.109	0.827322	0.0275865
Contig208-snapTAU.2	0.827366	0.00188929	Y39B6A.25	NA
Contig11-snapTAU.2	0.827377	7.50751e-08
Contig57-snapTAU.96	0.827515	0.0177687
Contig21-snapTAU.293	0.827792	0.0318709
Contig1-snapTAU.20	0.828115	0.0080458	T19D2.2	prl-1
Contig18-snapTAU.105	0.828752	0.00533197
Contig20-snapTAU.213	0.829353	0.0116999
Contig14-snapTAU.104	0.829385	0.0306828	T09E8.1	NA
Contig175-snapTAU.4	0.829707	0.000109061
Contig96-snapTAU.11	0.829823	2.50324e-07	C25A8.4	NA
Contig66-snapTAU.133	0.830797	0.0118928	F25H2.6	NA
Contig31-snapTAU.286	0.830917	2.12926e-07	F41C3.5	NA
Contig129-snapTAU.36	0.831108	0.0177317
Contig9-snapTAU.49	0.831434	6.15741e-09	ZK742.1	xpo-1
Contig0-snapTAU.485	0.831724	0.00366376
Contig21-snapTAU.86	0.831794	0.0186426
Contig3-snapTAU.142	0.832828	0.00853449
Contig48-snapTAU.87	0.833075	0.0444358
Contig35-snapTAU.198	0.833284	0.00040172	Y37D8A.13	unc-71
Contig1-snapTAU.4	0.833438	6.26646e-06
Contig20-snapTAU.234	0.83344	0.00700946
Contig21-snapTAU.114	0.833988	0.00342613	F52B5.1	abts-1
Contig152-snapTAU.5	0.833988	0.00249229	F42G9.6	NA
Contig14-snapTAU.427	0.834268	0.000418937
Contig451-snapTAU.1	0.834873	0.00771557
Contig21-snapTAU.321	0.835355	0.0192876	ZK524.3	lars-2
Contig44-snapTAU.109	0.835476	0.000702252	C02C6.2	olrn-1
Contig10-snapTAU.476	0.835796	0.000453816
Contig31-snapTAU.28	0.836176	0.000436234	Y17G7B.17	NA
Contig69-snapTAU.9	0.836601	0.0294117	T17E9.1	kin-18
Contig125-snapTAU.31	0.837151	8.5453e-05
Contig2-snapTAU.253	0.83721	4.2297e-06	B0464.5	spk-1
Contig192-snapTAU.7	0.837905	3.62908e-06
Contig125-snapTAU.81	0.838189	0.000114378	C06G3.7	trxr-1
Contig491-snapTAU.1	0.839514	0.0117387	Y48B6A.11	jmjd-2
Contig22-snapTAU.208	0.84	0.000133618	T19A6.2	ngp-1
Contig1-snapTAU.64	0.84013	0.00226161	F55F3.1	aakb-1
Contig13-snapTAU.452	0.840869	0.000137718	F55F8.2	NA
Contig84-snapTAU.55	0.84094	0.0214609	F55A4.8	NA
Contig140-snapTAU.4	0.841314	0.00279358
Contig61-snapTAU.197	0.841492	0.00164974
Contig175-snapTAU.6	0.84157	0.000250377	ZK593.5	dnc-1
Contig36-snapTAU.37	0.841584	0.0347765	T06D8.5	NA
Contig48-snapTAU.155	0.842092	0.0214859
Contig22-snapTAU.139	0.842127	0.000647707	F42H11.2	lem-3
Contig54-snapTAU.61	0.843015	0.0141604
Contig119-snapTAU.22	0.843709	0.000357129	H19N07.4	mboa-2
Contig120-snapTAU.49	0.843795	0.0404902	Y110A7A.9	NA
Contig3-snapTAU.388	0.844026	0.00445255	F29D11.1	lrp-1
Contig110-snapTAU.40	0.844058	0.00319715
Contig22-snapTAU.28	0.844509	0.00277697	F25H2.8	ubc-25
Contig42-snapTAU.65	0.844753	1.27335e-06	F26D10.9	atgp-1
Contig1-snapTAU.438	0.844968	0.000174655
Contig35-snapTAU.137	0.845873	0.0018859	R08D7.6	pde-2
Contig30-snapTAU.176	0.846097	0.00147905	Y37A1C.1	nkcc-1
Contig23-snapTAU.333	0.846101	0.0433789
Contig37-snapTAU.197	0.846329	0.00614447
Contig29-snapTAU.138	0.846641	0.0308855	F09G2.2	NA
Contig96-snapTAU.50	0.847544	0.00016298
Contig93-snapTAU.76	0.847725	0.0307418
Contig211-snapTAU.1	0.847897	0.0011818	B0261.2	let-363
Contig13-snapTAU.282	0.848292	0.044092	ZK632.2	NA
Contig24-snapTAU.18	0.848524	0.000946748	C14A4.4	crn-3
Contig22-snapTAU.182	0.848631	5.51608e-05
Contig2-snapTAU.249	0.848743	0.00754492	Y47D3A.16	rsks-1
Contig3-snapTAU.173	0.848826	0.000613806	W09C5.1	NA
Contig35-snapTAU.300	0.849002	0.0454563	C07H6.1	lig-4
Contig18-snapTAU.104	0.849036	2.63938e-10	F21G4.2	mrp-4
Contig47-snapTAU.13	0.849922	3.42635e-05	F38A6.3	hif-1
Contig34-snapTAU.6	0.85011	0.0215763
Contig35-snapTAU.278	0.850146	0.000148314	F56D2.6	NA
Contig100-snapTAU.47	0.850512	0.000322873	F59C6.5	NA
Contig30-snapTAU.44	0.850769	0.00040218	Y39G10AR.2	zwl-1
Contig61-snapTAU.163	0.850801	0.0298981	C50F4.16	NA
Contig50-snapTAU.63	0.850884	0.000287512	F40E10.3	csq-1
Contig3-snapTAU.42	0.851466	0.0266347
Contig104-snapTAU.119	0.851909	7.03219e-05
Contig11-snapTAU.564	0.851923	0.0184575	ZC302.1	mre-11
Contig343-snapTAU.1	0.852128	0.000537323
Contig19-snapTAU.297	0.852319	1.36603e-06	T02G5.9	kars-1
Contig93-snapTAU.17	0.852641	0.0463237
Contig85-snapTAU.85	0.85397	0.0198708
Contig19-snapTAU.323	0.854248	0.0159536	R12E2.2	NA
Contig16-snapTAU.119	0.854614	0.0398746
Contig100-snapTAU.95	0.854951	0.00674003	T05E7.3	NA
Contig33-snapTAU.151	0.855428	0.00234885	F28B12.3	vrk-1
Contig44-snapTAU.85	0.85557	0.00239021	T01C8.1	aak-2
Contig47-snapTAU.100	0.857063	0.0217521	W02G9.2	kel-8
Contig67-snapTAU.180	0.857265	0.0273613
Contig82-snapTAU.27	0.857403	0.000241101	F42A10.5	NA
Contig48-snapTAU.90	0.857947	6.08446e-10	C47E12.5	uba-1
Contig3-snapTAU.444	0.858122	0.0367425
Contig141-snapTAU.16	0.858203	0.000480487	F23C8.5	NA
Contig14-snapTAU.355	0.858457	0.0135904	ZK836.2	NA
Contig18-snapTAU.36	0.858637	0.0496437
Contig11-snapTAU.426	0.858773	0.0199794	F54C4.3	NA
Contig56-snapTAU.69	0.859154	0.00157488	B0272.3	NA
Contig100-snapTAU.58	0.85935	0.00420565	C06A8.5	spdl-1
Contig101-snapTAU.13	0.859742	3.91082e-08
Contig31-snapTAU.132	0.859918	0.00150962	Y48B6A.12	men-1
Contig22-snapTAU.37	0.859997	0.000726947	Y54E5A.4	npp-4
Contig103-snapTAU.52	0.86013	0.0115437	Y53C10A.5	NA
Contig23-snapTAU.5	0.860381	0.00111684
Contig44-snapTAU.94	0.860697	0.0401647
Contig0-snapTAU.402	0.860839	0.000257048	Y32F6A.5	NA
Contig148-snapTAU.2	0.860857	9.07436e-05	Y17G7B.5	mcm-2
Contig15-snapTAU.269	0.860928	0.0168997	C23H3.4	sptl-1
Contig3-snapTAU.47	0.860992	0.00128914
Contig20-snapTAU.160	0.861032	0.00209225	C14C11.3	hex-2
Contig36-snapTAU.114	0.861065	0.000319031	F35D2.3	NA
Contig105-snapTAU.49	0.861071	0.0415861
Contig21-snapTAU.91	0.86162	0.023366
Contig90-snapTAU.15	0.861986	1.35528e-06
Contig121-snapTAU.17	0.862163	0.019885
Contig11-snapTAU.217	0.86228	0.00417258	Y45F3A.3	acdh-11
Contig2-snapTAU.385	0.86252	0.0142273	T04A8.15	him-18
Contig36-snapTAU.170	0.862844	0.000566166	Y110A2AL.8	ptc-3
Contig24-snapTAU.100	0.863667	3.67937e-05	M110.5	dab-1
Contig3-snapTAU.172	0.863703	0.00385769	W09C5.2	unc-59
Contig62-snapTAU.40	0.864106	0.0351583	R01H10.1	div-1
Contig21-snapTAU.331	0.864325	1.03753e-05
Contig64-snapTAU.52	0.864382	0.0455977
Contig41-snapTAU.201	0.864587	0.00326805
Contig404-snapTAU.1	0.864635	0.0350522	F10G8.6	NA
Contig41-snapTAU.18	0.864694	0.0245051	R11A8.2	NA
Contig13-snapTAU.450	0.864853	0.000325294	R74.4	dnj-16
Contig19-snapTAU.253	0.865024	0.00920027
Contig1-snapTAU.121	0.865192	0.0021461
Contig15-snapTAU.303	0.865623	0.0298981	C34F11.3	NA
Contig87-snapTAU.7	0.865629	0.0169388	W09C2.3	mca-1
Contig11-snapTAU.126	0.866355	0.0459481	R01H10.8	cnk-1
Contig56-snapTAU.80	0.866743	0.00557486	C29E4.4	npp-15
Contig31-snapTAU.64	0.866954	5.46404e-05
Contig0-snapTAU.308	0.866982	0.0124714	Y39B6A.33	NA
Contig0-snapTAU.377	0.867815	0.0476493	F36D4.5	NA
Contig35-snapTAU.51	0.868463	0.0244326	D1046.3	NA
Contig2-snapTAU.559	0.868488	0.00104158	C26E6.9	set-2
Contig36-snapTAU.158	0.86851	0.00187018
Contig119-snapTAU.56	0.86871	0.0290275	W07G4.3	NA
Contig31-snapTAU.293	0.869342	0.00434257	F49E12.1	NA
Contig95-snapTAU.75	0.869381	0.00390393	T23D8.3	NA
Contig139-snapTAU.45	0.869574	0.0314001	C12D8.11	rop-1
Contig144-snapTAU.27	0.869821	0.0161532
Contig173-snapTAU.6	0.869877	0.015581
Contig37-snapTAU.84	0.870628	0.0187584
Contig73-snapTAU.49	0.870957	0.0218113	ZC155.1	nex-1
Contig61-snapTAU.49	0.87104	0.0274301
Contig43-snapTAU.5	0.871184	0.043116	F56B3.8	mrpl-2
Contig31-snapTAU.375	0.871292	0.000378048	Y39G10AR.13	icp-1
Contig5-snapTAU.471	0.871688	0.000140809	F20G4.3	nmy-2
Contig68-snapTAU.25	0.871982	0.0118333	T06D10.2	NA
Contig141-snapTAU.28	0.872066	5.10599e-05	F07A5.7	unc-15
Contig56-snapTAU.89	0.872155	0.00419737	Y82E9BR.3	NA
Contig101-snapTAU.39	0.872234	4.24732e-08	C23G10.3	rps-3
Contig2-snapTAU.603	0.872447	0.0108266
Contig35-snapTAU.108	0.872571	0.0415849	M03C11.5	ymel-1
Contig1-snapTAU.46	0.872629	0.00340106	Y54E10A.15	cdt-1
Contig56-snapTAU.184	0.873282	0.0394284	F25B4.7	NA
Contig20-snapTAU.233	0.873288	0.0433789
Contig49-snapTAU.95	0.87358	0.0194667	Y53F4B.13	NA
Contig0-snapTAU.48	0.873768	0.0170134
Contig84-snapTAU.25	0.874082	0.000259369
Contig4-snapTAU.251	0.874396	0.0311054	F42D1.2	tatn-1
Contig31-snapTAU.266	0.874595	0.0327184	C08B11.6	arp-6
Contig24-snapTAU.234	0.874637	0.005226
Contig69-snapTAU.119	0.875133	0.0264521
Contig216-snapTAU.7	0.875583	0.0408352
Contig9-snapTAU.214	0.875622	0.0325746	C25D7.8	otub-1
Contig32-snapTAU.235	0.876267	0.000150244
Contig24-snapTAU.181	0.876338	5.75729e-07	F11C3.3	unc-54
Contig41-snapTAU.114	0.876575	0.00287124
Contig109-snapTAU.11	0.876659	0.0101831	W09G12.10	NA
Contig10-snapTAU.517	0.876724	0.000169988	DY3.2	lmn-1
Contig75-snapTAU.55	0.876873	0.0124419	M106.1	mix-1
Contig13-snapTAU.356	0.876941	0.000225592	T04A11.6	him-6
Contig6-snapTAU.288	0.876998	0.0263587	W08D2.7	mtr-4
Contig15-snapTAU.109	0.877125	0.0169043
Contig5407-snapTAU.1	0.877314	0.000347945
Contig21-snapTAU.295	0.878261	0.0391477	K04G2.2	NA
Contig121-snapTAU.18	0.878792	0.00441381
Contig2-snapTAU.573	0.878811	0.0414353	Y76A2B.1	pod-1
Contig61-snapTAU.75	0.87975	8.24947e-08	K04D7.1	rack-1
Contig13-snapTAU.393	0.879819	0.000447495	T10F2.1	gars-1
Contig33-snapTAU.232	0.880315	0.0222785
Contig56-snapTAU.12	0.880426	0.0205647
Contig97-snapTAU.84	0.880478	0.0206944	T13C2.6	NA
Contig44-snapTAU.197	0.880586	2.55889e-05	F49E8.3	pam-1
Contig20-snapTAU.101	0.881177	0.00474856
Contig24-snapTAU.327	0.881204	0.000234419	F09E5.15	prdx-2
Contig95-snapTAU.50	0.881372	0.0371617	W01A8.4	nuo-6
Contig87-snapTAU.144	0.881514	0.00170413
Contig35-snapTAU.270	0.881618	0.0241109	F56D1.7	daz-1
Contig103-snapTAU.61	0.881717	0.00244825
Contig5-snapTAU.496	0.882269	0.00347019	F55C12.5	NA
Contig1-snapTAU.120	0.882323	0.0305863	F46F6.2	pkn-1
Contig42-snapTAU.125	0.882387	0.00439732	K07A1.2	dut-1
Contig97-snapTAU.29	0.882727	0.00324239
Contig33-snapTAU.100	0.88289	0.00157323	H17B01.1	NA
Contig105-snapTAU.23	0.882935	0.000711507
Contig30-snapTAU.5	0.882958	0.000708922	Y45G12B.1	nuo-5
Contig41-snapTAU.55	0.88333	0.0129523	Y37A1B.2	lst-4
Contig22-snapTAU.11	0.883422	0.00138071	Y105E8A.19	NA
Contig36-snapTAU.204	0.88372	0.000192817
Contig31-snapTAU.213	0.883786	0.0107161	F52C9.8	pqe-1
Contig1-snapTAU.293	0.884883	0.0202075	F45E6.3	tbc-13
Contig36-snapTAU.277	0.885491	0.00573021
Contig56-snapTAU.191	0.885589	0.0429967
Contig45-snapTAU.207	0.885723	0.0142273
Contig32-snapTAU.175	0.885826	0.0425088
Contig10-snapTAU.387	0.88597	0.0463317	Y18D10A.5	gsk-3
Contig15-snapTAU.103	0.886011	6.90257e-07	F54C9.5	rpl-5
Contig120-snapTAU.66	0.886497	0.0311906	F23F1.9	NA
Contig42-snapTAU.94	0.886572	0.00240259	F21D5.1	NA
Contig105-snapTAU.32	0.886604	0.00360461	F58B3.5	mars-1
Contig44-snapTAU.88	0.886808	0.0375095	C29A12.3	lig-1
Contig1-snapTAU.232	0.886822	0.00778545	F29C12.4	NA
Contig6-snapTAU.373	0.886961	0.0392502	F53G2.6	tsr-1
Contig146-snapTAU.7	0.887146	0.0132636	T27C4.4	lin-40
Contig22-snapTAU.207	0.887519	0.00718093	D2085.1	pyr-1
Contig9-snapTAU.413	0.887638	0.000438854	F31D4.3	fkb-6
Contig13-snapTAU.391	0.887806	0.000888722	T24A11.1	mtm-3
Contig3-snapTAU.71	0.887861	0.036535	K10C3.4	NA
Contig43-snapTAU.188	0.88795	1.45413e-05
Contig120-snapTAU.29	0.888216	0.00522339	K04G2.8	apr-1
Contig44-snapTAU.25	0.888363	0.00547608
Contig35-snapTAU.143	0.888458	0.000181353	F20H11.3	mdh-2
Contig89-snapTAU.20	0.888672	0.000145425
Contig123-snapTAU.30	0.888869	0.0187584	F43G9.12	NA
Contig31-snapTAU.368	0.8889	0.00455604	B0491.5	NA
Contig197-snapTAU.3	0.888923	0.0108453
Contig30-snapTAU.52	0.888951	0.0112599	F09D1.1	NA
Contig18-snapTAU.123	0.889087	0.00135027	C25D7.6	mcm-3
Contig10-snapTAU.403	0.889344	0.00979037	Y65B4A.1	NA
Contig14-snapTAU.237	0.889379	0.0295467
Contig20-snapTAU.266	0.889516	0.0105205
Contig7-snapTAU.33	0.889865	0.0165116
Contig37-snapTAU.113	0.889939	0.02324
Contig97-snapTAU.22	0.890166	0.0436966	K02F3.2	NA
Contig2-snapTAU.147	0.890948	0.000994009	H14A12.2	fum-1
Contig31-snapTAU.317	0.890962	0.00859158
Contig21-snapTAU.329	0.891036	0.00589455	T08G11.1	NA
Contig41-snapTAU.218	0.891285	0.0208136	JC8.10	unc-26
Contig75-snapTAU.102	0.891353	0.0329383	Y18H1A.6	pif-1
Contig140-snapTAU.10	0.891575	0.0332438	ZC262.3	NA
Contig33-snapTAU.244	0.891672	2.13237e-06
Contig342-snapTAU.1	0.891888	0.0451232	B0464.2	NA
Contig33-snapTAU.65	0.891954	0.0492602	C56C10.12	epg-5
Contig7-snapTAU.94	0.892013	0.0039181	F56D12.1	alh-6
Contig109-snapTAU.59	0.892271	0.0213567	R11E3.8	dpf-5
Contig10-snapTAU.326	0.892379	0.0351285
Contig37-snapTAU.201	0.892686	0.00394794
Contig81-snapTAU.8	0.892715	0.0211137
Contig20-snapTAU.154	0.892918	0.00134056	F46B6.7	ztf-7
Contig109-snapTAU.36	0.893858	0.0174198
Contig35-snapTAU.131	0.894194	0.0403876	C02F5.3	NA
Contig13-snapTAU.330	0.894548	0.0487613	F52C9.1	NA
Contig150-snapTAU.1	0.894582	5.02147e-06	Y48G8AL.8	rpl-17
Contig19-snapTAU.120	0.894596	0.039539	Y53F4B.9	NA
Contig60-snapTAU.85	0.894662	0.0309035	Y47D3A.29	NA
Contig11-snapTAU.575	0.894824	0.000477115	F54H12.1	aco-2
Contig22-snapTAU.295	0.895083	0.0369604	F37D6.2	NA
Contig21-snapTAU.161	0.895211	0.0046969	C32E8.11	ubr-1
Contig3-snapTAU.188	0.895554	0.0165048	C43E11.1	acin-1
Contig97-snapTAU.142	0.895674	0.043216	C02F5.1	knl-1
Contig11-snapTAU.158	0.895806	0.0270681	Y71H2B.10	apb-1
Contig47-snapTAU.123	0.895905	6.40456e-06	B0250.1	rpl-2
Contig9-snapTAU.171	0.896223	0.0041258	C14B1.9	NA
Contig126-snapTAU.33	0.896267	0.00739273
Contig21-snapTAU.224	0.896557	0.0318721	C30F8.2	vha-16
Contig103-snapTAU.44	0.896636	8.18279e-05	D1007.12	rpl-24.1
Contig62-snapTAU.6	0.896728	0.030498	T22G5.5	sptl-3
Contig35-snapTAU.110	0.896857	0.0405639	M03C11.2	chl-1
Contig10-snapTAU.508	0.896934	0.0111905	F55F8.4	cir-1
Contig11-snapTAU.554	0.897303	0.0425603	F23H11.4	NA
Contig36-snapTAU.174	0.897335	0.0139168
Contig53-snapTAU.21	0.898213	0.0120416
Contig147-snapTAU.10	0.898515	0.0180372	Y92H12BR.8	mrpl-15
Contig36-snapTAU.276	0.898708	0.0329194	W08F4.8	cdc-37
Contig87-snapTAU.90	0.899117	0.00469856	C34D4.14	hecd-1
Contig6-snapTAU.400	0.899352	0.040275
Contig14-snapTAU.6	0.899471	0.0425586	F31C3.2	NA
Contig0-snapTAU.792	0.900147	0.0216105
Contig50-snapTAU.60	0.900156	0.0404488	ZK455.1	aco-1
Contig211-snapTAU.4	0.900197	1.32299e-05
Contig96-snapTAU.65	0.900338	0.027061	R07H5.2	cpt-2
Contig20-snapTAU.280	0.900388	0.0137305
Contig186-snapTAU.11	0.90089	0.0446015
Contig119-snapTAU.57	0.900968	0.0409088	K07C5.8	cash-1
Contig100-snapTAU.33	0.901355	0.049351	F10E9.8	sas-4
Contig48-snapTAU.44	0.90237	0.00278676
Contig89-snapTAU.21	0.902486	0.00465686
Contig109-snapTAU.44	0.902558	0.0387737	T05A12.3	NA
Contig139-snapTAU.24	0.902873	0.048395	C29E4.2	kle-2
Contig15-snapTAU.316	0.903101	0.0280327	F32D1.10	mcm-7
Contig14-snapTAU.134	0.903291	0.0226079	C08B6.7	NA
Contig122-snapTAU.22	0.903463	0.0378873	C24H11.7	gbf-1
Contig22-snapTAU.297	0.903777	3.31101e-05
Contig11-snapTAU.576	0.90389	0.0295558	T27E9.7	abcf-2
Contig140-snapTAU.54	0.904047	0.0376965	T24C4.6	zer-1
Contig45-snapTAU.117	0.904362	0.0241026	Y66H1B.2	fln-1
Contig125-snapTAU.20	0.904821	0.0478783	M18.5	ddb-1
Contig0-snapTAU.360	0.905088	2.56556e-05	C47E8.5	daf-21
Contig31-snapTAU.260	0.905644	0.0386825	K11D9.1	klp-7
Contig121-snapTAU.24	0.906373	0.0109946
Contig10-snapTAU.405	0.906567	0.00665687	T02E1.3	gla-3
Contig13-snapTAU.448	0.906923	0.0306454
Contig84-snapTAU.51	0.907857	0.000854027
Contig20-snapTAU.190	0.908645	0.0324841
Contig81-snapTAU.36	0.908722	0.0228234	Y69A2AR.18	NA
Contig333-snapTAU.2	0.908774	0.0134502	W08E3.3	tag-210
Contig261-snapTAU.3	0.909387	8.16906e-05	F25H5.4	eef-2
Contig22-snapTAU.159	0.909527	0.000102424
Contig11-snapTAU.573	0.909693	0.00987133
Contig30-snapTAU.291	0.91026	0.018935
Contig30-snapTAU.289	0.910576	0.0488394
Contig81-snapTAU.16	0.911837	0.000250377
Contig105-snapTAU.66	0.912198	0.0301968
Contig9-snapTAU.213	0.913371	0.0362339	C37C3.2	NA
Contig43-snapTAU.15	0.913621	0.0317654
Contig12-snapTAU.395	0.91376	0.0217966	F23F12.6	rpt-3
Contig13-snapTAU.398	0.914441	0.0293989	M88.5	NA
Contig26-snapTAU.125	0.914938	0.0463237
Contig1-snapTAU.204	0.915196	0.0394329	Y50E8A.4	unc-61
Contig50-snapTAU.38	0.915597	0.0417635	F32H2.5	fasn-1
Contig35-snapTAU.314	0.916634	0.00201938	R151.3	rpl-6
Contig21-snapTAU.37	0.917508	0.0490271
Contig111-snapTAU.26	0.917789	0.0471911	R74.1	lars-1
Contig123-snapTAU.4	0.918248	0.0180543
Contig71-snapTAU.109	0.919868	0.0353935	K08E3.5	NA
Contig19-snapTAU.45	0.920563	0.00154024	Y24D9A.4	rpl-7A
Contig44-snapTAU.121	0.920848	0.0409333
Contig125-snapTAU.7	0.921884	0.0242497	W03D2.4	pcn-1
Contig4-snapTAU.354	0.924776	0.0463253
Contig195-snapTAU.8	0.924829	0.00368666	Y71A12B.1	rps-6
Contig3-snapTAU.227	0.925146	0.0118603
Contig147-snapTAU.1	0.928321	0.0034724	B0041.4	rpl-4
Contig19-snapTAU.266	0.929603	0.00695057	F13B10.2	rpl-3
Contig10-snapTAU.445	0.92968	0.0102108	Y71F9AL.13	rpl-1
Contig19-snapTAU.271	0.933977	0.0178476	Y43B11AR.4	rps-4
Contig152-snapTAU.19	0.934243	0.0217966	B0393.1	rps-0
Contig14-snapTAU.24	0.937975	0.034938	F17C11.9	eef-1G
Contig90-snapTAU.14	0.938366	0.0483208
Contig31-snapTAU.268	0.940975	0.0422945
Contig127-snapTAU.58	1.05925	0.0464775
Contig7-snapTAU.454	1.07217	0.0334967
Contig125-snapTAU.43	1.07804	0.0464775	F01G10.1	tkt-1
Contig138-snapTAU.20	1.08664	0.0021132
Contig73-snapTAU.2	1.08668	0.0152552	F54H12.6	eef-1B.1
Contig53-snapTAU.135	1.08841	0.0100671	T05E11.3	NA
Contig33-snapTAU.239	1.08939	0.0092231	F10G7.2	tsn-1
Contig61-snapTAU.101	1.09091	0.0396542	Y38F2AR.2	trap-3
Contig8-snapTAU.321	1.09099	0.0041258
Contig62-snapTAU.39	1.09281	0.0239958	Y54F10BM.1	NA
Contig120-snapTAU.59	1.09337	0.000701366	T03E6.7	cpl-1
Contig113-snapTAU.66	1.09486	0.00234885
Contig21-snapTAU.339	1.09538	0.0270479
Contig115-snapTAU.3	1.09542	0.000664239
Contig246-snapTAU.2	1.09621	0.0285913	Y74C10AR.1	eif-3.I
Contig41-snapTAU.6	1.09674	0.00163049	Y57G11C.15	NA
Contig48-snapTAU.38	1.09873	0.00152584
Contig144-snapTAU.24	1.102	0.00250563	Y71F9AM.4	cogc-3
Contig109-snapTAU.56	1.10526	0.0220084	H06H21.3	eif-1.A
Contig95-snapTAU.14	1.10756	0.00021894	C44E4.4	NA
Contig11-snapTAU.269	1.1099	0.0410971	Y48G9A.3	gcn-1
Contig6-snapTAU.402	1.11034	0.0137659	C15F1.6	art-1
Contig148-snapTAU.15	1.11182	0.0429624
Contig3-snapTAU.450	1.11383	0.0247886
Contig11-snapTAU.265	1.11387	0.00928837	K10D2.6	emb-8
Contig5-snapTAU.74	1.11405	0.0342851
Contig21-snapTAU.281	1.11476	0.00490962
Contig27-snapTAU.216	1.11615	0.00684524	F38E11.5	NA
Contig196-snapTAU.7	1.11635	0.00509636	R07H5.8	NA
Contig53-snapTAU.134	1.11737	0.0119607	T05E11.5	imp-2
Contig97-snapTAU.54	1.11822	0.0260651	ZK1248.3	ehs-1
Contig19-snapTAU.311	1.11851	0.00123334
Contig24-snapTAU.231	1.12057	0.0241939	Y39G10AR.8	NA
Contig42-snapTAU.124	1.12058	0.00096328	K08D12.3	NA
Contig157-snapTAU.17	1.12144	4.44481e-06
Contig26-snapTAU.121	1.12275	0.0481435	Y71G10AR.1	NA
Contig113-snapTAU.67	1.12278	7.54542e-05
Contig19-snapTAU.310	1.12324	0.000666602
Contig100-snapTAU.14	1.12384	0.0121139	C43E11.9	NA
Contig144-snapTAU.13	1.12425	0.0300534
Contig19-snapTAU.328	1.12502	0.00602129	ZK353.6	lap-1
Contig14-snapTAU.394	1.12516	0.0455248	Y59A8A.2	phf-14
Contig16-snapTAU.124	1.12631	0.0489998
Contig95-snapTAU.18	1.12782	0.00141124
Contig31-snapTAU.323	1.12862	0.00515687	T09A5.11	ostb-1
Contig64-snapTAU.59	1.13104	0.00014139	Y113G7B.17	prmt-1
Contig24-snapTAU.337	1.13172	0.0266466	Y54E2A.4	NA
Contig142-snapTAU.33	1.13239	0.00949088	F59A2.3	cri-3
Contig1-snapTAU.25	1.13337	0.0379729	T03F1.3	pgk-1
Contig11-snapTAU.527	1.13424	0.0301968	F56C9.1	gsp-2
Contig10-snapTAU.431	1.13459	0.038741	Y54E5B.1	smp-1
Contig146-snapTAU.14	1.13585	0.0265224	K11C4.3	unc-70
Contig16-snapTAU.227	1.13669	0.0429967
Contig40-snapTAU.133	1.13715	0.0413151	F11G11.7	dnj-9
Contig16-snapTAU.123	1.13881	0.000555093	F39B2.10	dnj-12
Contig44-snapTAU.208	1.13977	0.00850216	Y24D9A.8	NA
Contig4-snapTAU.399	1.13983	0.0396542
Contig8-snapTAU.322	1.14016	7.46963e-07
Contig77-snapTAU.34	1.14062	0.0436569	K11G12.5	NA
Contig11-snapTAU.507	1.14072	0.0129536	ZK1058.2	pat-3
Contig118-snapTAU.30	1.14385	0.00542144	F57B10.3	NA
Contig11-snapTAU.404	1.14434	0.0330877	F56F3.2	ndg-4
Contig11-snapTAU.570	1.14441	0.0297712	F54C8.4	NA
Contig19-snapTAU.17	1.14743	7.41723e-07
Contig98-snapTAU.16	1.14835	0.00219418	Y54F10AM.8	NA
Contig11-snapTAU.548	1.14918	0.027978	F25B5.7	psf-1
Contig11-snapTAU.6	1.14962	0.00355031	C18D11.3	NA
Contig35-snapTAU.31	1.15036	0.03973
Contig25-snapTAU.70	1.15068	0.0036595
Contig7-snapTAU.451	1.1511	0.00453373
Contig98-snapTAU.67	1.15244	1.82827e-05
Contig142-snapTAU.24	1.15289	5.57143e-06	C27D11.1	egl-45
Contig20-snapTAU.254	1.15484	0.0179346
Contig35-snapTAU.135	1.15509	0.0146013	Y55D5A.5	daf-2
Contig77-snapTAU.148	1.15673	0.044918
Contig19-snapTAU.178	1.15708	1.48133e-07
Contig10-snapTAU.493	1.15735	0.0199794
Contig115-snapTAU.1	1.15744	0.000336985
Contig79-snapTAU.97	1.15896	0.00165513	D2013.5	eat-3
Contig11-snapTAU.540	1.15994	0.000179731	Y111B2A.18	rsp-3
Contig22-snapTAU.104	1.16067	0.0340599
Contig10-snapTAU.558	1.16102	0.0290705	F14B4.3	NA
Contig11-snapTAU.511	1.16297	0.000711507
Contig252-snapTAU.4	1.16466	0.00760212	Y54G2A.23	NA
Contig22-snapTAU.101	1.16574	0.015097
Contig139-snapTAU.38	1.16604	0.00491683
Contig11-snapTAU.435	1.16682	0.000500162	F23H11.5	NA
Contig19-snapTAU.188	1.16694	0.0258827
Contig140-snapTAU.37	1.16709	0.0404633	R07E5.3	snfc-5
Contig41-snapTAU.142	1.16953	0.000803623	T11G6.1	hars-1
Contig1-snapTAU.231	1.16992	3.31502e-07
Contig11-snapTAU.82	1.17248	0.0180155	Y37D8A.2	NA
Contig14-snapTAU.522	1.17277	0.00115825
Contig1-snapTAU.331	1.17363	0.0151507	LLC1.2	NA
Contig81-snapTAU.25	1.17542	0.0400398
Contig1-snapTAU.262	1.17633	2.67445e-09	F57B9.6	inf-1
Contig3-snapTAU.261	1.17785	0.00411539
Contig50-snapTAU.194	1.17962	0.00070141	Y71H10A.1	NA
Contig35-snapTAU.90	1.18047	0.0283145	F44B9.6	lin-36
Contig3-snapTAU.100	1.18115	0.0429004	DY3.1	tin-13
Contig61-snapTAU.122	1.18132	2.35301e-06
Contig109-snapTAU.79	1.18197	0.00107651	B0350.2	unc-44
Contig52-snapTAU.21	1.18216	4.23392e-08
Contig92-snapTAU.9	1.1827	0.000117021	Y105E8A.10	NA
Contig21-snapTAU.65	1.183	0.0410248
Contig1-snapTAU.421	1.18304	0.0188529
Contig8-snapTAU.409	1.18311	0.00867959	ZK721.2	unc-27
Contig37-snapTAU.6	1.18449	0.000453075	C25F6.3	dpyd-1
Contig138-snapTAU.21	1.18677	1.57342e-09
Contig14-snapTAU.231	1.18972	7.46963e-07
Contig30-snapTAU.139	1.1898	0.00668267	CD4.3	NA
Contig37-snapTAU.150	1.1927	0.0151279
Contig5-snapTAU.476	1.19315	0.0399732	Y57A10A.10	NA
Contig100-snapTAU.10	1.19328	0.00245448	Y65B4BR.4	wwp-1
Contig3-snapTAU.92	1.19368	0.00133242	ZK484.1	NA
Contig77-snapTAU.45	1.19389	4.9685e-06	T04G9.5	trap-2
Contig11-snapTAU.313	1.19413	0.000822417	T12D8.9	NA
Contig95-snapTAU.20	1.19648	2.54347e-05	F55F10.1	NA
Contig216-snapTAU.1	1.19864	0.000560857	F10G8.5	ncs-2
Contig31-snapTAU.161	1.19982	2.8083e-08	Y54E2A.11	eif-3.B
Contig67-snapTAU.168	1.19997	1.16429e-05	K08F11.4	yars-1
Contig144-snapTAU.35	1.20123	0.0415657	ZK337.1	tep-1
Contig14-snapTAU.301	1.2013	0.0195009	Y43F8B.1	NA
Contig14-snapTAU.345	1.202	0.00376275	F56H9.5	lin-25
Contig39-snapTAU.161	1.20388	0.000387386	F54E2.3	ketn-1
Contig125-snapTAU.73	1.20496	0.0139752	W03F8.5	lam-1
Contig31-snapTAU.312	1.20611	5.35342e-05	F52H2.6	NA
Contig151-snapTAU.12	1.20789	2.50146e-07	T26C12.1	NA
Contig98-snapTAU.70	1.20791	2.42153e-05
Contig95-snapTAU.19	1.20843	0.000200695
Contig109-snapTAU.32	1.20862	5.65481e-05	Y66H1A.4	NA
Contig81-snapTAU.30	1.2088	0.00144553	F55B11.1	NA
Contig13-snapTAU.443	1.20892	0.00162216
Contig70-snapTAU.132	1.20903	0.0458675
Contig77-snapTAU.16	1.20991	0
Contig138-snapTAU.6	1.20999	0.00021894
Contig77-snapTAU.29	1.2107	0
Contig0-snapTAU.39	1.21147	3.77645e-09
Contig37-snapTAU.211	1.21176	0.0134092	F36A2.13	NA
Contig99-snapTAU.17	1.21279	0.00602721	B0464.6	NA
Contig9-snapTAU.316	1.21279	0.000257352	F46E10.1	acs-1
Contig14-snapTAU.342	1.21297	0.0154776	C18C4.5	NA
Contig144-snapTAU.19	1.21352	9.08137e-06	F54D7.2	NA
Contig8-snapTAU.458	1.21437	6.74369e-05	C18A11.7	dim-1
Contig30-snapTAU.238	1.21504	3.9204e-06	T25F10.6	NA
Contig136-snapTAU.25	1.21628	0	C39D10.7	NA
Contig105-snapTAU.24	1.21645	0.017112	ZC477.9	deb-1
Contig19-snapTAU.268	1.21701	0.00236376
Contig127-snapTAU.48	1.22099	0
Contig95-snapTAU.46	1.22137	0.000904832	K07A1.8	ile-1
Contig11-snapTAU.295	1.22338	0.00106882	W05G11.6	NA
Contig11-snapTAU.447	1.22393	0.0174875	F58A4.10	ubc-7
Contig0-snapTAU.497	1.22529	0.0110084	T08B1.1	NA
Contig0-snapTAU.355	1.22916	3.73737e-06	F22E12.4	egl-9
Contig32-snapTAU.92	1.23059	1.45584e-06
Contig10-snapTAU.535	1.23144	0.0207411
Contig75-snapTAU.164	1.23267	8.4269e-07	ZC101.2	unc-52
Contig7-snapTAU.287	1.23329	0.000459543
Contig127-snapTAU.47	1.23334	0
Contig14-snapTAU.55	1.2342	6.61884e-13
Contig141-snapTAU.22	1.2356	0.0222594	C26C6.2	goa-1
Contig120-snapTAU.12	1.23698	0.000111652	F15D3.7	NA
Contig14-snapTAU.337	1.2382	0.0172217
Contig24-snapTAU.232	1.23852	0.00310795	Y51F10.10	NA
Contig43-snapTAU.139	1.24137	8.38719e-05
Contig2613-snapTAU.1	1.24155	0.0101695	T23D8.4	eif-3.C
Contig97-snapTAU.111	1.24232	0.0160026	C23H3.2	NA
Contig25-snapTAU.46	1.24335	0.000460366	Y106G6H.1	NA
Contig32-snapTAU.139	1.24482	2.15373e-05	K03A1.5	sur-5
Contig31-snapTAU.314	1.24729	4.70451e-07	F10C1.2	ifb-1
Contig27-snapTAU.56	1.24842	0.000920095
Contig13-snapTAU.9	1.24862	1.29764e-07	T21C12.2	hpd-1
Contig3-snapTAU.457	1.25123	0.0455195	T22A3.8	lam-3
Contig140-snapTAU.61	1.25341	0.00341132	C04D8.1	pac-1
Contig12-snapTAU.142	1.25417	0.0352358
Contig32-snapTAU.140	1.2542	0.0157508
Contig105-snapTAU.62	1.25449	0.0282203	Y55F3AM.1	mrps-25
Contig142-snapTAU.14	1.25468	8.03476e-07	F25F2.2	cdh-4
Contig39-snapTAU.128	1.25571	0.0188954	F46E10.9	dpy-11
Contig47-snapTAU.81	1.26072	0.00666951	W06H8.8	ttn-1
Contig41-snapTAU.140	1.26197	9.65667e-08	K08E7.9	pgp-1
Contig120-snapTAU.47	1.26288	0.015581	F57B10.14	NA
Contig9-snapTAU.426	1.26411	0.0210217
Contig36-snapTAU.54	1.26419	8.57264e-06
Contig168-snapTAU.5	1.26805	5.04842e-10	F55C7.7	unc-73
Contig123-snapTAU.28	1.26813	0.00947399
Contig10-snapTAU.567	1.26828	0.000553853	C44E4.6	acbp-1
Contig14-snapTAU.20	1.26834	0.00510609	W01A11.3	unc-83
Contig33-snapTAU.139	1.27077	0.00704203	ZK1307.9	NA
Contig61-snapTAU.148	1.27219	0.0019619
Contig25-snapTAU.103	1.27261	0.049351
Contig8-snapTAU.410	1.27387	0.0111599
Contig26-snapTAU.79	1.27536	0.0266466
Contig50-snapTAU.196	1.28021	2.22716e-07
Contig56-snapTAU.29	1.28082	0.015356
Contig56-snapTAU.55	1.28199	0.000532474	R09H10.5	NA
Contig12-snapTAU.104	1.28217	0.0209925
Contig215-snapTAU.1	1.28266	0.00155708
Contig21-snapTAU.283	1.2841	0.000538391	C09H6.2	lin-10
Contig8-snapTAU.462	1.28655	0.0379311	C03H12.1	NA
Contig35-snapTAU.275	1.28822	0.00837773
Contig50-snapTAU.11	1.28858	0.00587775	R11G1.6	NA
Contig17-snapTAU.173	1.29025	0.0201912
Contig31-snapTAU.2	1.29117	0.000125568
Contig1-snapTAU.518	1.29168	0.00987133	F11C1.3	scav-4
Contig54-snapTAU.46	1.29577	0.000707926	F44A6.1	nucb-1
Contig30-snapTAU.70	1.29598	0.0496437	F54F3.1	nid-1
Contig3-snapTAU.233	1.29625	0.00248695	K12C11.4	dapk-1
Contig19-snapTAU.20	1.29861	2.35238e-10
Contig65-snapTAU.100	1.30081	0.0303524
Contig138-snapTAU.13	1.30168	0
Contig39-snapTAU.179	1.30343	0.0341523
Contig14-snapTAU.483	1.30662	0.00130848
Contig23-snapTAU.166	1.30689	0.0207687
Contig19-snapTAU.331	1.30798	0.0376965	F47B10.7	acbp-3
Contig11-snapTAU.43	1.30826	0.0331028	R148.5	NA
Contig50-snapTAU.15	1.30833	1.3652e-07	T23E7.2	NA
Contig32-snapTAU.97	1.31011	0.0122389	C42D8.3	pnk-4
Contig39-snapTAU.36	1.31039	1.10973e-06
Contig47-snapTAU.155	1.31088	0.000764729
Contig8-snapTAU.32	1.31296	0.0300066	F33C8.1	tag-53
Contig30-snapTAU.39	1.31461	0.0104311
Contig56-snapTAU.7	1.31549	2.11931e-05	K10C2.4	fah-1
Contig62-snapTAU.5	1.31594	0.00136203
Contig77-snapTAU.111	1.31657	0.0414946
Contig14-snapTAU.65	1.31695	1.09461e-05
Contig10-snapTAU.521	1.31722	1.06382e-05	T27A3.1	NA
Contig50-snapTAU.163	1.31727	0.0176639	K02E10.2	hid-1
Contig37-snapTAU.115	1.31778	0.000152502
Contig146-snapTAU.4	1.31808	0.0376965	F21C10.7	NA
Contig10-snapTAU.543	1.3182	0.00823567	W05H12.1	NA
Contig94-snapTAU.33	1.31896	0.00542749
Contig52-snapTAU.189	1.32174	9.72689e-05
Contig6-snapTAU.36	1.32284	0.0137111
Contig22-snapTAU.243	1.32289	2.82767e-06	T01A4.1	gcy-28
Contig25-snapTAU.273	1.32347	9.38176e-07	ZK484.2	haf-9
Contig18-snapTAU.115	1.32356	0.0412734	F32D1.5	NA
Contig20-snapTAU.337	1.32397	0.000404827
Contig32-snapTAU.101	1.32417	0.00168256	C09B8.6	hsp-25
Contig72-snapTAU.94	1.33013	0.00440339	C01B10.3	NA
Contig44-snapTAU.154	1.33067	0.023366	T19D2.1	NA
Contig50-snapTAU.206	1.33143	0	C07A12.4	pdi-2
Contig35-snapTAU.75	1.33144	0.00334031	Y37B11A.2	NA
Contig16-snapTAU.60	1.33194	0.000996414	K12H6.12	NA
Contig103-snapTAU.47	1.33443	3.1453e-08	T04D1.4	chd-7
Contig77-snapTAU.82	1.33487	0.00249219
Contig3-snapTAU.50	1.33927	0.00587368	F32B5.6	NA
Contig8-snapTAU.408	1.34056	0
Contig98-snapTAU.60	1.34229	4.45891e-07
Contig131-snapTAU.43	1.34304	0.005004
Contig32-snapTAU.150	1.34507	0.0490832
Contig4-snapTAU.33	1.34645	0
Contig16-snapTAU.253	1.34703	5.18698e-06
Contig35-snapTAU.273	1.3484	0.000813185	ZK1058.9	NA
Contig4-snapTAU.85	1.35083	0	M03F4.7	calu-1
Contig20-snapTAU.200	1.35201	0.000117638	ZK287.2	sulp-8
Contig176-snapTAU.6	1.35347	7.0565e-07
Contig97-snapTAU.102	1.35932	2.60878e-05
Contig31-snapTAU.307	1.36228	0.0359731	T09A5.2	klp-3
Contig120-snapTAU.50	1.36449	0	F25D7.1	cup-2
Contig68-snapTAU.127	1.36528	8.55128e-13
Contig1-snapTAU.68	1.36639	0.0199818
Contig31-snapTAU.33	1.36752	0.000388722	C09D8.1	ptp-3
Contig14-snapTAU.528	1.36752	0.0222958	T11F9.1	NA
Contig25-snapTAU.221	1.3682	3.02712e-11	T22H2.6	pgrn-1
Contig1-snapTAU.69	1.36862	7.10241e-07
Contig142-snapTAU.15	1.37125	0.0068505
Contig29-snapTAU.139	1.37398	0.000778339	F09G2.9	attf-2
Contig60-snapTAU.117	1.37401	0.0454563
Contig46-snapTAU.131	1.37457	7.13318e-13	H19M22.2	let-805
Contig260-snapTAU.1	1.37504	1.22356e-11	Y73F8A.6	ccg-1
Contig39-snapTAU.159	1.37508	0.0227852
Contig9-snapTAU.421	1.37649	7.22814e-05
Contig9-snapTAU.380	1.37676	0.000419095	Y32F6B.1	NA
Contig38-snapTAU.120	1.37801	0.00426834
Contig51-snapTAU.181	1.37872	3.62449e-10
Contig77-snapTAU.59	1.37893	0.0198563
Contig1-snapTAU.301	1.38183	1.75471e-13	T15B7.2	hpo-8
Contig37-snapTAU.40	1.38204	0.000216491
Contig140-snapTAU.58	1.38333	0.00170945	T28D6.5	NA
Contig16-snapTAU.208	1.38624	0.000746891
Contig69-snapTAU.95	1.38861	0.025019	W06F12.2	NA
Contig109-snapTAU.77	1.39421	0.0414714
Contig31-snapTAU.217	1.39768	0.000880528	C01G6.8	cam-1
Contig100-snapTAU.105	1.39947	0	F54C1.7	pat-10
Contig53-snapTAU.6	1.40009	6.76001e-13	F35H10.4	vha-5
Contig14-snapTAU.131	1.40191	0.0112527
Contig55-snapTAU.57	1.40519	0.0415861
Contig97-snapTAU.116	1.4056	0.000576428	F52H3.1	let-268
Contig3-snapTAU.231	1.40933	0.044918
Contig32-snapTAU.46	1.40997	2.58319e-07
Contig5-snapTAU.47	1.41013	0.015992	F45E10.1	unc-53
Contig35-snapTAU.183	1.41067	9.55444e-11	F54F2.1	pat-2
Contig28-snapTAU.53	1.41202	0.0270647
Contig48-snapTAU.111	1.41237	0.0167741
Contig9-snapTAU.107	1.41249	0.0111599
Contig14-snapTAU.416	1.41427	7.09846e-06	K09G1.1	NA
Contig22-snapTAU.174	1.4149	0.000179439	Y105E8A.6	unc-95
Contig19-snapTAU.23	1.41507	0.00240364
Contig123-snapTAU.15	1.4151	1.5104e-07	M01D7.7	egl-30
Contig95-snapTAU.13	1.41842	0.0107721	F30A10.1	NA
Contig3-snapTAU.156	1.41851	0.000259233
Contig129-snapTAU.4	1.41878	0
Contig4-snapTAU.17	1.41891	0.0323829
Contig33-snapTAU.19	1.42007	0.0267228
Contig126-snapTAU.73	1.42069	0.0134236	F35H10.10	NA
Contig7-snapTAU.78	1.42121	0	M05D6.5	NA
Contig39-snapTAU.164	1.42451	0.0424527
Contig81-snapTAU.71	1.42513	0.0203144
Contig81-snapTAU.113	1.42634	0.000401015
Contig30-snapTAU.351	1.42733	3.57141e-10	ZK856.7	NA
Contig30-snapTAU.13	1.42824	1.03392e-09
Contig121-snapTAU.19	1.42921	2.07685e-06
Contig57-snapTAU.39	1.43233	2.57489e-09
Contig106-snapTAU.33	1.4339	0.00712863
Contig4-snapTAU.272	1.43887	0.0373881
Contig53-snapTAU.144	1.43989	2.58411e-06
Contig78-snapTAU.23	1.44063	3.73737e-06
Contig25-snapTAU.159	1.44486	1.80566e-07
Contig23-snapTAU.128	1.44487	9.38989e-05
Contig10-snapTAU.289	1.44586	0.0300523
Contig129-snapTAU.3	1.44607	0.0134092
Contig14-snapTAU.246	1.4471	1.55607e-12	M04G12.2	cpz-2
Contig71-snapTAU.107	1.44755	0.0167328
Contig162-snapTAU.16	1.44826	0.018228	T09B4.8	NA
Contig34-snapTAU.95	1.45009	0
Contig35-snapTAU.15	1.45071	3.13106e-08	C40H1.5	ttr-5
Contig39-snapTAU.165	1.4508	2.089e-05
Contig87-snapTAU.131	1.4512	4.21431e-05
Contig26-snapTAU.107	1.45151	0.0216869
Contig30-snapTAU.82	1.45184	0	F32B5.8	cpz-1
Contig89-snapTAU.33	1.45281	2.76682e-09
Contig10-snapTAU.498	1.45301	0.0396448	F10G8.8	NA
Contig16-snapTAU.252	1.45513	5.45306e-06
Contig15-snapTAU.319	1.45635	0.00289054	K03E6.6	pfn-3
Contig18-snapTAU.208	1.45854	0.00381947	F13E9.13	NA
Contig72-snapTAU.32	1.45864	0	K04D7.3	gta-1
Contig126-snapTAU.25	1.4587	0.0381822
Contig12-snapTAU.81	1.45891	0.00039603	C26B2.3	nhr-31
Contig34-snapTAU.93	1.45893	0
Contig67-snapTAU.170	1.45913	0
Contig4-snapTAU.415	1.4604	0	H22K11.1	asp-3
Contig60-snapTAU.116	1.46114	0.0338572
Contig63-snapTAU.61	1.46129	0
Contig38-snapTAU.44	1.4623	0.00158609
Contig102-snapTAU.47	1.46233	0.0079279
Contig34-snapTAU.21	1.46243	0.00251374
Contig77-snapTAU.122	1.46287	2.69526e-05	ZK822.5	NA
Contig70-snapTAU.68	1.46366	2.13017e-11
Contig146-snapTAU.23	1.46393	2.26595e-05	B0238.9	NA
Contig41-snapTAU.60	1.46749	0.0143821
Contig31-snapTAU.296	1.46889	2.4579e-14	ZK622.3	pmt-1
Contig37-snapTAU.240	1.47197	0.000148322
Contig20-snapTAU.73	1.47321	1.54045e-05
Contig9-snapTAU.419	1.47333	0.0367169	W05E10.3	ceh-32
Contig6-snapTAU.443	1.47403	0.000610488	Y48C3A.4	ztf-22
Contig7-snapTAU.162	1.47575	0.0114192
Contig4-snapTAU.217	1.47601	2.24545e-06
Contig30-snapTAU.210	1.47685	0.0066077
Contig7-snapTAU.205	1.47882	0.00928837	C31C9.2	NA
Contig113-snapTAU.53	1.48039	0
Contig61-snapTAU.137	1.48063	0.00530752
Contig39-snapTAU.29	1.48087	0
Contig8-snapTAU.278	1.48105	8.94073e-06	C15F1.7	sod-1
Contig30-snapTAU.41	1.48433	0.0392161	H14N18.1	unc-23
Contig13-snapTAU.242	1.48433	0
Contig95-snapTAU.54	1.48671	0.00811077	Y8G1A.2	inx-13
Contig9-snapTAU.86	1.4886	0.000193199
Contig5-snapTAU.279	1.4887	4.75175e-10
Contig43-snapTAU.47	1.48935	9.60904e-06
Contig70-snapTAU.134	1.4896	1.05103e-09
Contig90-snapTAU.40	1.48968	3.01855e-07	C15H9.9	NA
Contig83-snapTAU.128	1.48998	6.15829e-05
Contig21-snapTAU.102	1.4912	0.0444844
Contig12-snapTAU.174	1.4928	0
Contig53-snapTAU.124	1.49337	0.00052378	Y57G11C.24	eps-8
Contig91-snapTAU.57	1.49477	0.0239904
Contig44-snapTAU.157	1.49508	0
Contig50-snapTAU.226	1.49578	0.0185219	C52G5.2	NA
Contig7-snapTAU.267	1.49739	0.000252934
Contig18-snapTAU.78	1.49921	4.07761e-09
Contig23-snapTAU.62	1.49951	0
Contig217-snapTAU.7	1.50177	1.35969e-12
Contig7-snapTAU.158	1.5037	7.29684e-11	Y69E1A.5	NA
Contig13-snapTAU.166	1.50443	0.00147905
Contig11-snapTAU.533	1.50528	0	K11H3.3	NA
Contig11-snapTAU.257	1.50536	0.0145341	F40A3.6	NA
Contig11-snapTAU.327	1.50696	1.66772e-09	K07D8.1	mup-4
Contig96-snapTAU.54	1.5071	0.000139649	Y55F3BR.6	NA
Contig62-snapTAU.133	1.50766	0.0381659
Contig1-snapTAU.150	1.50894	0.0480545
Contig10-snapTAU.410	1.50895	0.0479168
Contig77-snapTAU.64	1.50903	0.00149405	C11G6.1	taf-3
Contig57-snapTAU.141	1.51046	0
Contig12-snapTAU.183	1.51159	1.19348e-09
Contig85-snapTAU.26	1.51337	3.47264e-10	F35C8.5	NA
Contig109-snapTAU.24	1.51355	0.0293837
Contig109-snapTAU.83	1.5143	0.027971	F25H8.3	gon-1
Contig10-snapTAU.552	1.51472	0.000200525
Contig78-snapTAU.27	1.51534	7.89159e-13
Contig19-snapTAU.21	1.51713	3.40757e-09
Contig87-snapTAU.28	1.51796	0	T13F2.8	cav-1
Contig53-snapTAU.92	1.5182	0.00198475
Contig2-snapTAU.152	1.51892	0.00525805
Contig104-snapTAU.43	1.51988	3.59203e-06
Contig39-snapTAU.141	1.52503	0.00522525
Contig67-snapTAU.99	1.52563	0.00831663
Contig32-snapTAU.36	1.52595	0.00292124
Contig106-snapTAU.67	1.52698	0.00218658
Contig10-snapTAU.290	1.52732	0.0447837
Contig54-snapTAU.77	1.52771	0.000679527	T19D7.1	lgc-32
Contig70-snapTAU.135	1.52885	0
Contig106-snapTAU.27	1.52963	7.09457e-12
Contig4-snapTAU.214	1.52994	0.0172451	C49F8.2	NA
Contig56-snapTAU.107	1.53149	4.64535e-08
Contig104-snapTAU.114	1.53272	0.0380211
Contig89-snapTAU.34	1.53422	0
Contig9-snapTAU.104	1.53536	0.00715871
Contig8-snapTAU.379	1.53604	1.11335e-06	Y4C6B.2	NA
Contig67-snapTAU.91	1.53686	0
Contig36-snapTAU.284	1.54073	1.22746e-05
Contig43-snapTAU.220	1.54237	0.0451317
Contig56-snapTAU.125	1.54344	0.00981503
Contig138-snapTAU.8	1.54521	0.0309727
Contig27-snapTAU.218	1.54637	0.0216386
Contig43-snapTAU.56	1.54684	0.0134502
Contig14-snapTAU.219	1.54805	1.29642e-12
Contig20-snapTAU.230	1.54806	0.000581783	W06A7.2	NA
Contig14-snapTAU.291	1.55358	0
Contig32-snapTAU.142	1.55442	9.04455e-06	F49H12.5	NA
Contig93-snapTAU.51	1.55483	0.0217966
Contig50-snapTAU.87	1.55635	1.13346e-08	F09B9.3	erd-2
Contig22-snapTAU.309	1.55744	0.0457656
Contig30-snapTAU.66	1.5603	0.0217642
Contig25-snapTAU.179	1.5604	0.0285788
Contig113-snapTAU.50	1.56106	0
Contig7-snapTAU.380	1.56118	0.00210833
Contig7-snapTAU.379	1.56148	0.038741
Contig50-snapTAU.121	1.5621	4.6164e-05	F08B12.1	NA
Contig1-snapTAU.37	1.56381	0.0334955	C26B9.3	NA
Contig56-snapTAU.151	1.5639	2.29019e-09
Contig15-snapTAU.50	1.56566	0	F09B12.3	NA
Contig216-snapTAU.8	1.5657	0.0245051	T10B11.1	pcbd-1
Contig7-snapTAU.39	1.56643	2.98538e-05
Contig79-snapTAU.55	1.57192	0.000347232
Contig81-snapTAU.43	1.5733	4.72387e-08
Contig16-snapTAU.140	1.57563	0.00185485
Contig7-snapTAU.476	1.57566	0.00505877	K07E1.1	NA
Contig80-snapTAU.38	1.57646	0.000529117
Contig1541-snapTAU.1	1.57705	0.00178395
Contig28-snapTAU.225	1.57888	0.000117738
Contig36-snapTAU.263	1.57936	4.18729e-06
Contig85-snapTAU.65	1.58103	0.0201558
Contig8-snapTAU.479	1.58272	0.00045483
Contig121-snapTAU.59	1.58308	1.87821e-12	W01A11.1	NA
Contig77-snapTAU.68	1.58471	3.62418e-09	T27A10.3	ckc-1
Contig42-snapTAU.32	1.58537	0.0114901
Contig109-snapTAU.60	1.58553	0.0045909
Contig11-snapTAU.472	1.58788	0.00292124	R10E9.1	msi-1
Contig4-snapTAU.88	1.59014	1.52872e-06	ZC8.4	lfi-1
Contig25-snapTAU.27	1.59096	0.0337768	C10G11.7	NA
Contig108-snapTAU.67	1.59289	0.00485392
Contig69-snapTAU.87	1.59341	0.0304688	Y75B8A.9	gly-11
Contig162-snapTAU.17	1.59383	0.0007155
Contig50-snapTAU.41	1.59479	4.54208e-05
Contig14-snapTAU.482	1.59499	1.34575e-07
Contig2-snapTAU.404	1.59607	8.91126e-14	Y66H1B.4	spl-1
Contig18-snapTAU.56	1.59632	0.000413066
Contig21-snapTAU.180	1.59645	0.0320889
Contig60-snapTAU.48	1.59656	0.000278441
Contig31-snapTAU.242	1.59914	0.000856632	F07A11.6	din-1
Contig75-snapTAU.92	1.60251	0.0041258	R03H10.2	NA
Contig32-snapTAU.5	1.60357	2.05635e-07	ZK377.2	sax-3
Contig23-snapTAU.100	1.60608	1.59069e-10
Contig0-snapTAU.735	1.60727	7.71092e-11	F32G8.4	NA
Contig0-snapTAU.4	1.60826	2.31956e-06
Contig51-snapTAU.5	1.61068	4.51991e-07
Contig0-snapTAU.776	1.61144	8.27681e-07	C27A7.5	NA
Contig36-snapTAU.262	1.61237	7.49869e-10
Contig7-snapTAU.249	1.61367	0.0111706
Contig5-snapTAU.335	1.61532	0.0114192	Y64G10A.7	NA
Contig15-snapTAU.286	1.61532	0.0190435
Contig30-snapTAU.68	1.61651	1.80506e-08	C29G2.6	NA
Contig4-snapTAU.228	1.61686	0.0112778
Contig105-snapTAU.27	1.61856	0.00492893	H35B03.1	NA
Contig18-snapTAU.79	1.62007	1.13658e-11	F46H5.7	NA
Contig51-snapTAU.52	1.62118	0.0267082
Contig77-snapTAU.38	1.6233	0
Contig2998-snapTAU.1	1.62383	0.000526504
Contig14-snapTAU.321	1.62505	0.0186445
Contig68-snapTAU.67	1.62591	0.00893936
Contig4-snapTAU.212	1.62967	0.000147265	F41D9.3	wrk-1
Contig95-snapTAU.53	1.63112	0.000108273	ZK770.3	inx-12
Contig76-snapTAU.86	1.63131	0.0226453	Y43F4A.1	NA
Contig4-snapTAU.91	1.63423	0.00165711	ZC8.3	set-30
Contig13-snapTAU.160	1.6348	0.00369496
Contig15-snapTAU.285	1.63749	0.00636788	T10H10.1	hum-6
Contig22-snapTAU.102	1.6381	0.00401689
Contig2-snapTAU.545	1.63856	1.45378e-05	K08E5.3	mua-3
Contig57-snapTAU.92	1.64007	6.51006e-08
Contig5-snapTAU.320	1.64149	1.286e-08
Contig3-snapTAU.6	1.64176	0.0131202
Contig8-snapTAU.505	1.64309	0.000332284
Contig41-snapTAU.84	1.64311	0
Contig77-snapTAU.126	1.64315	0.0339566	T03G6.1	NA
Contig11-snapTAU.341	1.64526	0	C44F1.3	lec-4
Contig12-snapTAU.121	1.64579	0.00021225
Contig9-snapTAU.422	1.64879	0.00771622
Contig14-snapTAU.198	1.64994	0.000244794
Contig106-snapTAU.76	1.65116	3.35002e-05
Contig54-snapTAU.118	1.6513	0.0136311
Contig55-snapTAU.56	1.6535	9.38176e-07
Contig119-snapTAU.10	1.65554	0.0385442
Contig118-snapTAU.39	1.65607	0.0286196
Contig6-snapTAU.179	1.65767	1.93106e-08
Contig18-snapTAU.168	1.65848	0.0485447
Contig1158-snapTAU.1	1.66188	0.0462093	F13D12.2	ldh-1
Contig13-snapTAU.12	1.66211	0.0260326
Contig22-snapTAU.180	1.66529	8.38309e-15
Contig35-snapTAU.179	1.66692	0
Contig5-snapTAU.135	1.66745	0
Contig7-snapTAU.397	1.67007	8.55018e-07
Contig31-snapTAU.302	1.67408	0
Contig10-snapTAU.66	1.67579	1.67432e-06
Contig7-snapTAU.50	1.67844	2.86034e-05
Contig61-snapTAU.116	1.67918	1.26753e-09	F35G2.4	phy-2
Contig29-snapTAU.128	1.67988	0
Contig146-snapTAU.2	1.68401	2.31177e-05	F29A7.4	NA
Contig187-snapTAU.9	1.68512	0.0383771	F56D3.1	NA
Contig50-snapTAU.81	1.68569	0.0339568	W01C8.5	NA
Contig17-snapTAU.324	1.68675	2.44531e-05
Contig74-snapTAU.60	1.68934	0.0398746
Contig8-snapTAU.486	1.68993	1.14102e-06
Contig55-snapTAU.144	1.69086	8.49013e-10	Y47H9C.5	dnj-27
Contig12-snapTAU.510	1.69144	0
Contig97-snapTAU.10	1.69288	3.55853e-09	T03F6.1	qdpr-1
Contig81-snapTAU.18	1.69415	2.4579e-14	R05C11.3	mca-2
Contig12-snapTAU.66	1.69783	1.73304e-05	F28E10.1	NA
Contig13-snapTAU.165	1.70187	8.38309e-15	T25B6.7	snf-12
Contig26-snapTAU.145	1.70389	1.41911e-07
Contig169-snapTAU.6	1.70544	0.0253157
Contig129-snapTAU.49	1.70578	0
Contig63-snapTAU.92	1.7062	0.00430044	F20D1.8	cutl-3
Contig45-snapTAU.30	1.70661	0.0146013
Contig106-snapTAU.78	1.70794	1.26129e-08
Contig28-snapTAU.56	1.70824	7.47738e-06
Contig217-snapTAU.9	1.70925	0.000151805
Contig103-snapTAU.10	1.71068	0.0334967
Contig22-snapTAU.221	1.71207	0
Contig40-snapTAU.161	1.71409	0.000940461
Contig33-snapTAU.194	1.71497	0.0141078	F58G1.6	arrd-10
Contig2-snapTAU.159	1.71574	0.00867959	ZK783.1	fbn-1
Contig7-snapTAU.155	1.71627	0.00296614
Contig30-snapTAU.137	1.7171	0	F22E12.1	NA
Contig68-snapTAU.132	1.71835	3.85352e-10
Contig0-snapTAU.651	1.71977	0.021262
Contig62-snapTAU.96	1.72031	0.00321083
Contig43-snapTAU.204	1.72039	0
Contig0-snapTAU.3	1.72066	0.00338418
Contig41-snapTAU.43	1.72157	0.0380103
Contig4-snapTAU.237	1.72164	4.97751e-06
Contig10-snapTAU.30	1.72289	9.90397e-11
Contig57-snapTAU.93	1.72408	0.00230055
Contig224-snapTAU.1	1.72589	0.0223117	Y71G12B.16	drag-1
Contig43-snapTAU.104	1.7266	0.00105686
Contig14-snapTAU.396	1.72874	0.00226161	F25H9.7	NA
Contig4-snapTAU.201	1.72884	0	F20D1.3	NA
Contig8-snapTAU.242	1.72886	0.0033655
Contig50-snapTAU.79	1.73006	4.70566e-07	T22B7.3	NA
Contig15-snapTAU.220	1.73036	1.20801e-08	F27C8.4	spp-18
Contig25-snapTAU.50	1.73302	1.17893e-06
Contig74-snapTAU.83	1.73347	0
Contig4-snapTAU.305	1.735	0.0223127
Contig71-snapTAU.79	1.73809	0.000223085
Contig37-snapTAU.37	1.73816	0	C03F11.3	scav-1
Contig7-snapTAU.524	1.74035	8.38309e-15
Contig79-snapTAU.56	1.74573	0
Contig15-snapTAU.246	1.74576	1.14277e-07
Contig15-snapTAU.237	1.74847	0.000430186	Y12A6A.1	NA
Contig5-snapTAU.273	1.74908	8.38309e-15
Contig21-snapTAU.52	1.75197	0.0334159
Contig62-snapTAU.46	1.75312	0.0486158	Y47D3B.11	NA
Contig13-snapTAU.283	1.75316	4.34243e-07	H38K22.5	gly-6
Contig32-snapTAU.76	1.75426	0
Contig30-snapTAU.126	1.755	5.98455e-05	C52E4.5	NA
Contig57-snapTAU.133	1.75513	0.0410248
Contig10-snapTAU.71	1.75648	0.000384998
Contig111-snapTAU.19	1.75751	4.92114e-06
Contig4-snapTAU.256	1.75792	0.0164231	F13C5.6	unc-96
Contig23-snapTAU.177	1.75838	0.021786
Contig9-snapTAU.6	1.75986	0.00310795
Contig9-snapTAU.51	1.75993	0
Contig67-snapTAU.169	1.76072	0.0219063
Contig51-snapTAU.29	1.76104	0.00165514
Contig144-snapTAU.7	1.76292	0.0260624	K10D3.4	NA
Contig53-snapTAU.96	1.76357	0.0113163
Contig14-snapTAU.223	1.76578	1.75471e-13
Contig1-snapTAU.103	1.76822	5.47552e-11	T21B6.3	NA
Contig14-snapTAU.324	1.76838	0	R12A1.4	ges-1
Contig145-snapTAU.35	1.76844	0
Contig11-snapTAU.414	1.77224	6.45044e-09
Contig3-snapTAU.291	1.77276	0.0306468
Contig7-snapTAU.361	1.77339	0.000365893
Contig63-snapTAU.80	1.77741	0
Contig12-snapTAU.34	1.77745	0.00215183
Contig30-snapTAU.250	1.77925	0.0339539
Contig17-snapTAU.107	1.78156	0
Contig4-snapTAU.374	1.78276	9.96416e-10	C14H10.1	NA
Contig1-snapTAU.433	1.78281	0.000752618	C44C1.1	NA
Contig0-snapTAU.40	1.78364	0
Contig41-snapTAU.155	1.78925	0.00570408	K04B12.1	plx-2
Contig100-snapTAU.127	1.79069	0.00152184	F55D12.2	NA
Contig36-snapTAU.193	1.79097	0
Contig13-snapTAU.250	1.79244	0.021262
Contig42-snapTAU.236	1.79254	0.0141879
Contig37-snapTAU.189	1.79419	0.00294001	F11C1.6	nhr-25
Contig224-snapTAU.2	1.79474	0.0310215	T04D3.3	pde-1
Contig39-snapTAU.149	1.79544	0.0327938	Y116F11A.6	NA
Contig145-snapTAU.12	1.79641	3.79342e-11
Contig41-snapTAU.214	1.80081	0.000794707	F33D4.1	nhr-8
Contig5-snapTAU.322	1.80415	8.42833e-11
Contig14-snapTAU.524	1.8061	0.0118593
Contig22-snapTAU.17	1.80705	1.03801e-07
Contig5-snapTAU.304	1.80727	0.0308801
Contig8-snapTAU.132	1.80771	3.36409e-07
Contig7-snapTAU.31	1.80821	2.19473e-06
Contig99-snapTAU.3	1.81236	0.0116999
Contig88-snapTAU.39	1.81422	8.99494e-05	F11C7.4	crb-1
Contig8-snapTAU.170	1.81697	8.3249e-07	C42D8.5	acn-1
Contig5-snapTAU.531	1.81754	0.00989205	K07D4.8	pqn-48
[truncated: 677 more rows]
